# Supplementary material for: A gut-derived hormone suppresses sugar appetite and regulates food choice in Drosophila
Source: Nat Metab. 2022 Nov 7;4(11):1532–50. doi: 10.1038/s42255-022-00672-z (PMC9684077; doi:10.1038/s42255-022-00672-z)
Supplement: Source Data Fig. 1 — Numerical chart data. [file 42255_2022_672_MOESM3_ESM.xlsx]

## Sheet: Fig. 1
	Fig. 1b			Fig. 1c			Fig. 1d			Fig. 1e					Fig. 1g					Fig. 1h					Fig. 1i					Fig. 1j				Fig. 1k				Fig. 1l				Fig. 1m				Fig. 1n
	20-h sugar feeding behaviour			30-min yeast+sugar intake			6-h sugar intake			NPF expression					NPF staining intensity					NPF staining intensity					30-min yeast+sugar intake		6-h sugar intake			30-min yeast+sugar intake				Glycemic levels				30-min yeast+sugar intake				Starvation survival				Triacylglycerides
	fed mated females			15-h starved mated females			15-h starved mated females			fed mated females					fed mated females					fed mated females					15-h starved mated females		15-h starved mated females			15-h starved mated females				15-h starved mated females				15-h starved mated females				mated females				mated females
	EEC>+	EEC>NPFiKK		EEC>+	EEC>NPFish		EEC>+	EEC>NPFiKK		EEC>+	EEC>NPFiKK	EEC>+	EEC>NPFiKK		EEC>+	EEC>NPFiKK	EEC>+	EEC>NPFiKK		NPFgut>	NPFgut>NPFiTRiP	NPFgut>	NPFgut>NPFiTRiP		NPFgut>	NPFgut>NPFiTRiP	NPFgut>	NPFgut>NPFiTRiP		EEC>+	EEC>NPFiKK	EEC>NPFiKK + NPF injection		EEC>+	EEC>NPFiKK	EEC>NPFish + NPF injection		NPFgut>	NPFgut>NPFiTRiP	NPFgut>NPFiTRiP+ NPF injection		Time (h)	NPFgut>	NPFgut>NPFish		EEC>+	EEC>NPFish	EEC>+	EEC>NPFish
	500.65	676.4		72.6	78		0.273	0.195		CNS		Midgut			CNS		Midgut			CNS		Midgut			13.8	24.7	0.234	0.547		15.02	19.44	24.74		2.99	1.67	4.85		38.51	19.75	49.37		0	100	100		Fed		24-h starved
	476.89	329		48.7	71.3		0.195	0.352		94.64	89.86	109.84	1.44		81.4	93.49	75	0		103.22	118.76	85	7		15.6	28.6	0.078	0.391		24.15	51.84	34.76		1.71	5.85	3.6		52.48	13.14	43.9		24	100	100		42.72	27.28	23.74	17.14
	385.05	512		43	114.3		0.039	0.664		85.51	128.81	110.4	1.14		104.99	93.08	68	0		107.07	96.19	67	6		10.9	39.9	0.203	0.125		3.83	33.88	33.88		2.1	1.98	4.21		28.18	35.77	67.45		45	100	93.1		34.92	22.21	25.59	21.08
	471.76	681		45.7	108.2		0.117	0.43		115.35	89.51	102.39	1.07		97.37	89.51	64	0		94.31	117.5	89	1		22	50.3	0.391	0.313		5.6	32.7	32.99		2.69	6.05	5.75		31.06	26.05	70.26		49	100	89.66		31.38	32.59	27.04	23.09
	430.5	555.2		53.3	96.1		0.117	0.586		111.86	68.79	81.71	1.5		94.44	108.72	54	0		110.39	101.68	61	1		9.3	37.3	0.156	0.391		10.9	34.46	0.88		2.34	3.52	3.6		27.27	28.71	84.54		51	100	89.66		29.85	30.41	30.65	14
	302	576.4		39.2	83.4		0.039	0.664		98.89	79.36	102.72	1.23		97.11	111.09	56	0		100.89	105.21	92	0		19.1	39.8	0.078	0.469		6.19	46.25	22.68		4.27	6.48	5.28		37.98	20.13	59.24		57	89.13	79.31		32.1	28.64	25.83	21.57
	382.27	471.2		39.3	76.7		0.195	0.586		93.74	106.05	92.94	4.55		117.04	111.73	49	0		90.6	96.38	105	0		18.4	54.8	0.313	0.078		17.97	30.93	10.9		3.31	4.96	2.24		32.89	20.58	46.1		66	84.78	62.07		22.53	35.56	25.43	19.07
	448.94	446.6		74.4	113.7		0.195	0.195							107.66	131.46				93.52	99.35	83	6		23.3	48	0.078	0.078		7.66	31.22	4.42		2.56	4.41	3.11		31.6	24.91	63.12		74	71.74	44.83		31.46	27.2	24.7	6.52
	324.76	742.8						0.43																	19.8	40.5	0.281	0.391		20.91	48.31	5.3		5.02	3.11	4.16		27.8		40.94		78	63.04	31.03		39.82	30.74	39.5	26.87
	321.58																								26.9		0.281	0.359						3.17	3.72	2.6		21.72				82	58.7	17.24			24.78	29.77	21.08
	443.16																										0.047	0.703						3.7	3.09	2.79						90	47.83	6.9			29.61
	313.02																										0.234	0.625														98	32.61	0
	363.64																										0.078	0.313														103	21.74	0
	292.3																										0.391	0.703														114	4.35	0
	312.91																											0.547														122	0	0
	360.22
