# Supplementary material for: A gut-derived hormone suppresses sugar appetite and regulates food choice in Drosophila
Source: Nat Metab. 2022 Nov 7;4(11):1532–50. doi: 10.1038/s42255-022-00672-z (PMC9684077; doi:10.1038/s42255-022-00672-z)
Supplement: Source Data Fig. 2 — Numerical chart data. [file 42255_2022_672_MOESM4_ESM.xlsx]

## Sheet: Fig. 2
	Fig. 2a					Fig. 2b					Fig. 2c			Fig. 2d					Fig. 2e				Fig. 2f									Fig. 2g					Fig. 2h			Fig. 2i
	6-h sugar-feeding behavior					Sugar preference					6-h sugar preference			NPF intensity, all cells		NPF intensity averaged per gut			NPF cell activity (luminescence)				2-h dye choice assay									30-min yeast intake					24-h yeast intake			Time (sec)	virgins NPFgut>
	15-h starved mated females					15-h starved mated females					15-h starved mated females			fed females		fed females			Fed females				3 days sucrose-only food									15-h starved					15-h starved mated females			0	0	0	0	0	0	0	0	0	0
	EEC>+	EEC>NPFiKK	EEC>+	EEC>NPFiKK		EEC>+	EEC>NPFiKK	EEC>+	EEC>NPFiKK		NPFgut>	NPFgut>NPFiTRiP		NPFgut>		NPFgut>			Virgin	Mated to SPnull	Mated to SP+		NPFgut>	NPFgut>NPFiTRiP	NPFgut>	NPFgut>NPFiTRiP	EEC>+	EEC>NPFish	EEC>+	EEC>NPFish		NPFgut>	NPFgut>NPFiTRiP	NPFgut>	NPFgut>NPFiTRiP		NPFgut>	NPFgut>NPFiTRiP		10	0	0	0	0	0	0	0	0	0
	1% sucrose		10% sucrose			6-h		24-h			0.62	0.82		Virgin	Mated	Virgin	Mated		24	13	44		Virgin		Mated		Virgin		Mated			Virgin		Mated			0.219	0.073		20	0	0	0	0	0	0	0	0	0
	26.6	132.4	15	355.2		0.37	-0.33	0.19	0.72		0.18	0.75		35866.1	21873.9	21750.8	15753.3		18	17	49		0.31	0.62	0.78	0.24	0.46	0.37	0.35	0.63		18.8	17	25	6		0.344	0.375		30	0	0.5	0	0	0	0	0	0	0
	41	52.6	1.4	333.8		0.69	0.69	0.64	0.84		-0.02	0.39		21747.6	15344.3	46010.9	21169.9		19	7	23		-0.71	0.63	0.62	0	0.21	0.78	0.39	0.35		30.7	16	14.2	22.8		0.688	0.844		40	0	0.5	0	0	0	0	0	0	0
	62.4	13.8	201.6	132		-0.33	0.73	0.38	0.5		0.75	0.4		31401.3	20394.6	38727.2	19108.2		23	12	38		0.22	0.5	0.82	0.91	0.51	-0.28	0.21	0.58		18.3	19.3	53.9	13		0.844	0.031		50	0	0.5	0	0	0	0	0	0	0
	66.8	50.4	179.8	197.8		1	0.47	0.15	1		0.08	0.89		35088.2	12425.7	17695.5	16591.7				54		0.58	0.16	0.85	0.79	0.46	-0.5	0.62	-0.62		10.7	20.8	37.9	7.7		0.531	0.375		60	0	0.5	0	0	0	0	0	0	0
	32.2	48	54.4	99.6		0.76	0.56	0.72	0.41		-0.26	0.9		36376.1	31836.5	31833.9	27556.1				48		0.43	-0.08	0.79	1	0.48	0.5	0.65	0.02		26.8	14.7	43.7	7.5		0.063	0.453		70	0	0.5	0	0.666667	0	0	0	0	0
	57.4	35	91.4	107.6		-1	0.76	-1	0.69		0.7	0.18		29802.3	22558.9	34325.8	16245.4						0.57	-0.12	0.71	0.14	-0.26	0.03	0.46	0.35		28.6	21.8	29.1	9.6		0.531	0.453		80	0	0.5	0	0.666667	0	0	0	0	0
	10.8	91.6	56.8	81.4		-1	0.53	-0.25	0.38		0.18	0.18		7791.24	22771.7	26945.7	22251.6						-0.14	0.31	0.54	0.27	0.43	-0.34	0.78	0.04		20.6		40.3	2.6		0.219	0.063		90	0	0.5	0	0.666667	0	0	0	0	0
	6	7.6	18.6	124		-1	0.47	0.64	0.88		0.47	0.75		13319	9270.14								0.33	0.4	0.8	0.53	-0.38	-0.53	0.83	-0.32		28.3		46.8	0		0.219	0.344		100	0	0.5	0	0.666667	0	0	0	0	0
	12.2	50.6	98.8	138		-0.6	0.2	0.35	0.9		0.67	0.74		17835.9	19582								0.55	0.54	0.8	0.49	-0.53	-0.47	1	0.57		37.8		50.7			0.188	0.266		110	0	0.5	0	0.666667	0	0	0	0	0
	17.2	21.8	208.2	124.8		-0.6		0.94	0.36		0.33	0.94		29404.9	23079.9								0.41	0.57	0.77	0.77	0.73	-0.02	0.68	0.28		39.4					0.219	0.266		120	0	0.833333	0	0.666667	0	0	0	0	0
	29.2	21.4	114.4	264.8							0.62	0.84		30457.4	23234								0.64	0.47	0.77	0.31	0.57	0.69	0.62	0.75							0.219	0.109		130	0	0.92	0	0.666667	0	0	0	0	0
	51.2	70	183.8	345.2							0.18	0.86		9044.23	15847								0.81	0.47	0.62	0.9	0.08	0.08	0.32	0.35							0.5	0.453		140	0	0.92	0	0.666667	0	0	0	0	0
											0.3	0.94		20711.8	18547.9								0.45	0.2	0.86	-0.07	0.25	0.19	1	0.18							0.5	0.219		150	0	0.92	0	0.666667	0	0	0	0	0
												0.82		32371.1	18027.6								0.24	0.44	0.6	0.87	0.34	0.73	0.79	0.58							1.313	0.844		160	0	0.92	0	0.666667	0	0	0	0	0
														44082.8	18751.9								-0.73	0.44	0.39	0.97	0.66	0.42	0.73	0.27							0.609	0.609		170	0	0.92	0	0.666667	0	0	0	0	0
														15322.8	8079.1								0.24	0.58	0.77	0.72	-0.11	0.66	0.2	0.55							0.375	0.5		180	0	0.92	0	0.666667	0	0	0	0	0.666667
														20648.1	15251.1								0.61	0.44	0.82	0.15	0.48	0.17	1	0.52							0.531	0.688		190	0	0.92	0	0.666667	0	0	0	0	0.666667
														27570.5	20667.6								0.35	0.59	0.52	0		0.14	1	0.6							1.078	0.195		200	0	0.92	0	0.666667	0	0	0	0	0.666667
														5408.83	8776.1								0.56	0.68	0.73	0.63											0.219	0.195		210	0	0.92	0	0.666667	0	0	0	0	0.666667
														4792.57	27844.7								0.33	0.46	0.64	0.74											0.219	0.117		220	0	0.92	0	0.666667	0	0	0	0	0.666667
														44589.6	8208.53								-0.09	0.76	0.64	0.08											0.375	0.039		230	0	0.92	0	0.666667	0	0	0	0	0.666667
														23528.8	23178.7								0.41	0.29	0.72	-0.2											0.531	0.039		240	0	0.92	0	0.666667	0	0	0	0	0.666667
														6923.12	12380.2								0.58	0.31	0.89												0.188	0.352		250	0	0.92	0	0.666667	0	0	0	0	0.666667
														34527.4	20058								0.56		0.7												1.078	0.352		260	0	0.92	0	0.666667	0	0	0	0	0.666667
														16722.1	8294.27								-0.67														0.742	0.742		270	0	0.92	0	0.666667	0	0	0	0	0.666667
														16607.8	31846.9																						0.117			280	-0.33333	0.92	0.5	0.666667	0	0	0	0	0.666667
														22689.2	14090.9																						0.508			290	-0.33333	0.931034	0.5	0.666667	0	0	0	0	0.666667
														16286.5	14953.7																						0.898			300	-0.33333	0.935484	0.5	0.666667	0	0	0	0	0.666667
														5630.06	7510.06																						0.508			310	-0.33333	0.935484	0.5	0.666667	0	0	0	0	0.666667
														25654.7	14024.8																						0.43			320	-0.33333	0.935484	0.5	0.666667	0	0	0	0	0.666667
														35403.4	13521.7																						1.133			330	-0.33333	0.935484	0.5	0.666667	0	0	0	0	0.666667
														34174	7325.84																									340	-0.33333	0.935484	0.5	0.666667	0	0	0	0	0.666667
														12700.9	10613.8																									350	-0.33333	0.935484	0.5	0.666667	0	0	0	0	0.666667
														19105.4	19258.8																									360	-0.33333	0.935484	0.5	0.666667	0	0	0	0	0.666667
														17663.1	53498.5																									370	-0.33333	0.935484	0.5	0.666667	0	0	0	0	0.666667
														50757.5	19078.8																									380	-0.33333	0.935484	0.5	0.666667	0	0	0	0	0.666667
														40884.5	14346.6																									390	-0.33333	0.935484	0.5	0.666667	0	0	0	0	0.666667
														14255.7	8649.62																									400	-0.33333	0.935484	0.5	0.666667	0	0	0	0	0.666667
														31399.7	19414																									410	-0.33333	0.935484	0.5	0.666667	0	0	0	0	0.666667
														20432.4	9934.1																									420	-0.33333	0.935484	0.5	0.666667	0	0	0	0	0.666667
														14546.1	12329.6																									430	-0.33333	0.935484	0.5	0.666667	0	0	0	0	0.666667
														16255.7	37073.9																									440	-0.33333	0.935484	0.5	0.666667	0	0	0	0	0.666667
														43703.6	25886.2																									450	-0.33333	0.935484	0.5	0.666667	0	0	0	0.333333	0.666667
														23780.7	10193.4																									460	-0.33333	0.935484	0.5	0.666667	0	0	0	0.333333	0.666667
														15107.1	8035.1																									470	-0.33333	0.935484	0.5	0.666667	0	0	0	0.333333	0.666667
														14222.4	7515																									480	-0.33333	0.935484	0.5	0.666667	0	0	0	0.333333	0.666667
														20860.1	15081.2																									490	-0.33333	0.935484	0.5	0.666667	0	0	0	0.833333	0.666667
														22483	13175.9																									500	-0.33333	0.935484	0.5	0.666667	0	0	0	0.846154	0.666667
														5704.68	11040.1																									510	-0.33333	0.954545	0.5	0.666667	0	0	0	0.846154	0.666667
														12679.1	10580.2																									520	-0.33333	0.954545	0.5	0.666667	0	0	0	0.846154	0.666667
														28989.1	10228.6																									530	-0.33333	0.954545	0.5	0.666667	0	0	0	0.846154	0.666667
														7058.49	21574.6																									540	-0.33333	0.954545	0.5	0.666667	0	0	0	0.846154	0.666667
														41050.3	10321.3																									550	-0.33333	0.954545	0.5	0.666667	0	0	0	0.846154	0.666667
														29015.2	16407.1																									560	-0.33333	0.954545	0.5	0.666667	0	0	0	0.846154	0.666667
														37378.9	7381.25																									570	-0.33333	0.954545	-0.53846	0.666667	0	0	0	0.846154	0.666667
														8163.02	6264.01																									580	-0.33333	0.954545	-0.53846	0.666667	0	0	0	0.846154	0.666667
														25699.4	12954.6																									590	0.6	0.954545	-0.53846	0.666667	0	0	0	0.846154	0.666667
														33602	12252.2																									600	0.924528	0.954545	-0.53846	0.666667	0	0	0	0.846154	0.666667
														26990.4	5256.22																									610	0.957447	0.954545	-0.53846	0.666667	0	0	0	0.846154	0.666667
														8168.67	8278.14																									620	0.968504	0.954545	-0.53846	0.666667	0	0	0	0.846154	0.666667
														15159.4	13471.9																									630	0.975	0.954545	0.375	0.666667	0	0	0	0.846154	0.666667
														5133.51	13604.6																									640	0.977654	0.954545	0.428571	0.666667	0	0	0	0.846154	0.666667
														5440.78	14334.1																									650	0.980198	0.954545	0.444444	0.666667	0	0	0	0.846154	0.666667
														44482.4	616.816																									660	0.98374	0.954545	0.444444	0.666667	0	0	0	0.846154	0.666667
														42237.1	24773.5																									670	0.984	0.954545	0.444444	0.666667	0	0	0	0.846154	0.666667
														6933.43	15017.2																									680	0.984	0.954545	0.444444	0.666667	0	0	0	0.846154	0.666667
														34692.9	7761.21																									690	0.984	0.954545	0.444444	0.666667	0	0	0	0.846154	0.666667
														14663.2	20421.6																									700	0.984	0.954545	0.444444	0.666667	0	0	0	0.846154	0.666667
														26517	8967.94																									710	0.984	0.954545	0.444444	0.666667	0	0	0	0.846154	0.666667
														6029.39	23807.7																									720	0.984	0.965517	0.444444	0.666667	0	0	0	0.846154	0.75
														29991.9	6390.83																									730	0.984	0.971429	0.444444	0.666667	0	0	0	0.846154	0.75
														44683.5	6623.36																									740	0.984	0.971429	0.459459	0.666667	0	0	0	0.846154	0.75
														15207	29403.2																									750	0.984	0.971429	0.459459	0.666667	0	0	0	0.846154	0.75
														36522.9	29962																									760	0.984	0.971429	0.459459	0.666667	0	0	0	0.846154	0.75
														22550.1	20607.6																									770	0.985019	0.971429	0.459459	0.666667	0	0	0	0.846154	0.75
														34793.6	20503.5																									780	0.987382	0.971429	0.459459	0.666667	0	0	0	0.846154	0.75
														12800.9	11716.8																									790	0.988473	0.971429	0.459459	0.666667	0	0	0	0.846154	0.75
														7470.05	12787																									800	0.989474	0.971429	0.459459	0.666667	0	0	0	0.846154	0.75
														26987.5	10523.5																									810	0.989556	0.971429	0.459459	0.666667	0	0	0	0.846154	0.75
														37203.3	28455.2																									820	0.989556	0.971429	0.459459	0.666667	0	0	0	0.846154	0.75
														12517.4	10978.5																									830	0.989556	0.971429	0.459459	0.666667	0	0	0	0.846154	0.75
														21912.9	7578.73																									840	0.989873	0.971429	0.545455	0.666667	0	0	0	0.846154	0.75
														44301.7	6565.95																									850	0.990868	0.864865	0.655172	0.666667	0	0	0	0.846154	0.75
														20825.3	22973.6																									860	0.991011	0.568182	0.661017	0.666667	0	0	0	0.846154	0.75
														23623.3	28978.9																									870	0.991011	0.568182	0.661017	0.666667	0	0	0	0.846154	0.75
														35265.7	11850.8																									880	0.991011	0.568182	0.661017	0.666667	0	0	0	0.846154	0.846154
														4858.53	9673.69																									890	0.991011	0.568182	0.661017	0.666667	0	0	0	0.846154	0.9
														29648.9	10803																									900	0.991011	0.568182	0.661017	0.666667	0	0	0	0.846154	0.9
														8295.67	13869.3																									910	0.991011	0.568182	0.633333	0.666667	0	0	0	0.846154	0.909091
														14564.3	22881.8																									920	0.991011	0.568182	0.633333	0.666667	0	0	0	0.846154	0.909091
														44545.6	39765.2																									930	0.991011	0.568182	0.633333	0.666667	0	0	0	0.846154	0.909091
														11550.8	23449																									940	0.991011	0.568182	0.681159	0.666667	0	0	0	0.846154	0.909091
														17390.2	6049.82																									950	0.991011	0.568182	0.685714	0.666667	0	0	0	0.846154	0.909091
														3909.83	11521.8																									960	0.991011	0.568182	0.685714	0.666667	0	0	0	0.846154	0.909091
														29722.2	32179.3																									970	0.991011	0.568182	0.685714	0.666667	0	0	0	0.846154	0.909091
														12566.7	12540.4																									980	0.991011	0.568182	0.685714	0.666667	0	0	0	0.846154	0.909091
														38136.2	18520.7																									990	0.991011	0.568182	0.685714	0.666667	0	0	0	0.846154	0.909091
														48151.2	17344.3																									1000	0.991011	0.568182	0.685714	0.666667	0	0	0	0.846154	0.909091
														15224.7	19775.8																									1010	0.991011	0.568182	0.685714	0.666667	0	0	0	0.846154	0.909091
														11043.4	7974.21																									1020	0.991011	0.568182	0.685714	0.666667	0	0	0	0.846154	0.909091
														5952.59	20437.6																									1030	0.991011	0.568182	0.702703	0.666667	0	0	0	0.846154	0.909091
														10510.5	21221.9																									1040	0.991011	0.568182	0.738095	0.666667	0	0	0	0.846154	0.909091
														13592.8	34950.2																									1050	0.991011	0.568182	0.738095	0.666667	0	0	0	0.846154	0.909091
														50709.8	14774.4																									1060	0.991011	0.568182	0.738095	0.666667	0	0	0	0.846154	0.909091
														19495.7	31987.7																									1070	0.991011	0.568182	0.738095	0.666667	0	0	0	0.846154	0.909091
														7566.39	33729.5																									1080	0.991011	0.568182	0.738095	0.666667	0	0	0	0.846154	0.909091
														7552.86	32952.3																									1090	0.991011	0.568182	0.738095	0.666667	0	0	0	0.846154	0.909091
														6988.77	25545.5																									1100	0.991786	0.568182	0.738095	0.666667	0	0	0	0.846154	0.909091
														5618.57	8901.89																									1110	0.992439	0.568182	0.738095	0.666667	0	0	0	0.846154	0.909091
														26508.3	22446.6																									1120	0.992958	0.568182	0.738095	0.666667	0	0	0	0.846154	0.909091
														8823.46	24744.5																									1130	0.993266	0.568182	0.738095	0.666667	0	0.5	0	0.846154	0.909091
														8155.32	23545.7																									1140	0.993671	0.568182	0.738095	0.666667	0	0.904762	0	0.846154	0.909091
														4757.4	16770.5																									1150	0.993701	0.568182	0.738095	0.666667	0	0.92	0	0.846154	0.909091
														11492.2	20829.1																									1160	0.99375	0.568182	0.752809	0.666667	0	0.941176	0	0.846154	0.909091
														38150.9	33744.1																									1170	0.99376	0.568182	0.752809	0.666667	0	0.95122	0	0.846154	0.909091
														38377	16780.8																									1180	0.99376	0.568182	0.752809	0.666667	0	0.953488	0	0.846154	0.916667
														34000.8	13838.1																									1190	0.994109	0.568182	0.752809	0.666667	0	0.954545	0	0.846154	0.916667
														29652.7	34351.6																									1200	0.994135	0.568182	0.752809	0.666667	0	0.961538	0	0.846154	0.916667
														19581.1	21273.5																									1210	0.994143	0.568182	0.755556	0.666667	0	0.962963	0	0.846154	0.916667
														11269.1	23891.8																									1220	0.994203	0.568182	0.755556	0.666667	0	0.962963	0	0.846154	0.916667
														14141.2	15196.3																									1230	0.99422	0.568182	0.755556	0.666667	0	0.962963	0	0.846154	0.916667
														30580.1	22015.1																									1240	0.994236	0.568182	0.755556	0.666667	0	0.964912	0	0.846154	0.923077
														6887.02	29181.7																									1250	0.994269	0.568182	0.755556	0.666667	0	0.96875	0	0.846154	0.923077
														10863.9	32092.7																									1260	0.994326	0.568182	0.755556	0.666667	0	0.972603	0	0.846154	0.923077
														35698	11959.7																									1270	0.99435	0.568182	0.755556	0.666667	0	0.972973	0	0.913043	0.923077
														16949.7	35447.2																									1280	0.994366	0.568182	0.755556	0.666667	0	0.972973	0	0.913043	0.923077
														16964.8	14404																									1290	0.994366	0.568182	0.755556	0.666667	0	0.974026	0	0.913043	0.923077
														61211.8	20161.4																									1300	0.994366	0.568182	0.755556	0.666667	0	0.981481	0	0.913043	0.923077
														40480.3	16411.7																									1310	0.994366	0.568182	0.755556	0.666667	0	0.982906	0	0.913043	0.923077
														18738	25484.2																									1320	0.994366	0.568182	0.755556	0.666667	0	0.982906	0	0.913043	0.923077
														18051.6	42315.3																									1330	0.994366	0.568182	0.755556	0.666667	0	0.983471	0	0.913043	0.923077
														14250.1	25885.6																									1340	0.994366	0.568182	0.717391	0.666667	0	0.98374	0	0.913043	0.923077
														11530.5	21696.6																									1350	0.994366	0.568182	0.717391	0.666667	0	0.98374	0	0.913043	0.923077
														26388	47993.7																									1360	0.994366	0.568182	0.717391	0.666667	0	0.985075	0	0.913043	0.923077
														27684.2	47760.8																									1370	0.994366	0.568182	0.717391	0.666667	0	0.986111	0	0.913043	0.923077
														29083.7	40837.6																									1380	0.994366	0.568182	0.717391	0.666667	0	0.986111	0	0.913043	0.923077
														17497.9	23413.2																									1390	0.994366	0.568182	0.717391	0.666667	0	0.986111	0	0.913043	0.923077
														6901.77	28063.2																									1400	0.994366	0.568182	0.717391	0.666667	0	0.986111	0	0.913043	0.923077
														13424.4	38825.2																									1410	0.994366	0.568182	0.717391	0.666667	0	0.986111	0	0.913043	0.923077
														5305.18	19322.1																									1420	0.994366	0.568182	0.717391	0.666667	0	0.986111	0	0.913043	0.923077
														12339.1	18625																									1430	0.994366	0.568182	0.717391	0.666667	0	0.986111	0	0.913043	0.923077
														18311.7	13811.3																									1440	0.994366	0.568182	0.680851	0.666667	0	0.986111	0	0.913043	0.928571
														4660.24	9907.1																									1450	0.994398	0.568182	0.680851	0.666667	0	0.986111	0	0.913043	0.928571
														3418.95	15602.3																									1460	0.994398	0.568182	0.680851	0.666667	0.947368	0.986111	0	0.913043	0.928571
														16364.5	17552																									1470	0.994398	0.568182	0.680851	-0.54545	0.974359	0.986111	0	0.913043	0.928571
														16903.8	14661																									1480	0.994398	0.568182	0.680851	-0.54545	0.979798	0.986111	0	0.913043	0.928571
														22071.2	30493																									1490	0.994398	0.568182	0.680851	-0.54545	0.986111	0.986111	0	0.913043	0.928571
														19835.3	25108																									1500	0.994398	0.568182	0.680851	-0.54545	0.989011	0.986111	0	0.913043	0.928571
														21515.7	29127.2																									1510	0.994398	0.568182	0.680851	-0.54545	0.98995	0.986111	0	0.913043	0.928571
														20204.9	12469.9																									1520	0.994398	0.568182	0.680851	-0.54545	0.991736	0.986111	0	0.913043	0.928571
														30366.7	19241.7																									1530	0.994398	0.568182	0.680851	-0.54545	0.992248	0.986111	0	0.913043	0.928571
														16257.9	5376.49																									1540	0.969571	0.657658	0.680851	-0.54545	0.992248	0.986111	0	0.913043	0.928571
														20335.4	23960.5																									1550	0.969571	0.716418	0.680851	-0.54545	0.992248	0.986111	0	0.913043	0.928571
														43889.9	8491.77																									1560	0.969571	0.720588	0.680851	-0.54545	0.992248	0.986111	0	0.913043	0.928571
														6192.71	3665.16																									1570	0.969571	0.720588	0.680851	-0.54545	0.992248	0.986111	0	0.913043	0.928571
														13177.6	9347.73																									1580	0.969571	0.720588	0.680851	-0.64286	0.992248	0.986111	0	0.913043	0.928571
														40138.5	9787.95																									1590	0.969571	0.720588	0.680851	-0.75	0.992248	0.986111	0	0.913043	0.928571
														48023.8	17505.7																									1600	0.969571	0.720588	0.680851	-0.76744	0.992248	0.986111	0	0.913043	0.928571
														37438.2	13575.6																									1610	0.969571	0.720588	0.680851	-0.76744	0.992248	0.986111	0	0.941176	0.928571
														28124.2	4283.32																									1620	0.969571	0.720588	0.680851	-0.76744	0.992248	0.988095	0	0.941176	0.928571
														31596.9	14597.4																									1630	0.969571	0.720588	0.705882	-0.76744	0.992248	0.988439	0	0.941176	0.928571
														45484.8	14135.2																									1640	0.969571	0.720588	0.705882	-0.76744	0.992248	0.988764	0	0.941176	0.928571
														29934.8	3463.17																									1650	0.969571	0.720588	0.705882	-0.76744	0.992248	0.98895	0	0.941176	0.928571
														50572.9	6981.01																									1660	0.969571	0.720588	0.705882	-0.76744	0.992248	0.989011	0	0.941176	0.928571
														46778.3	8036.72																									1670	0.970109	0.720588	0.705882	-0.76744	0.992248	0.989362	0	0.941176	0.928571
														26750.5	17667.2																									1680	0.970899	0.720588	0.705882	-0.76744	0.992248	0.989637	0	0.941176	0.933333
														19308.7	8304.73																									1690	0.970938	0.720588	0.705882	-0.76744	0.992248	0.989899	0	0.941176	0.933333
														10554.4	12416.2																									1700	0.970938	0.720588	0.705882	-0.76744	0.992248	0.989899	0	0.941176	0.933333
														15406.1	11350.2																									1710	0.970938	0.720588	0.705882	-0.76744	0.992248	0.989899	0.8	0.941176	0.933333
														55140.7	15910.6																									1720	0.970938	0.720588	0.705882	-0.76744	0.992248	0.989899	0.888889	0.941176	0.933333
														25546.1	14139.7																									1730	0.970938	0.720588	0.705882	-0.76744	0.992248	0.989899	0.888889	0.941176	0.935484
														8506.68	17033																									1740	0.970938	0.720588	0.705882	-0.76744	0.992248	0.989899	0.888889	0.941176	0.935484
														34278.7	19655.1																									1750	0.970938	0.720588	0.705882	-0.76744	0.992248	0.989899	0.888889	0.941176	0.935484
														90908.2	6045.21																									1760	0.970938	0.720588	0.705882	-0.76744	0.992248	0.989899	0.888889	0.941176	0.935484
														17215	9169.5																									1770	0.970938	0.720588	0.705882	-0.76744	0.992248	0.989899	0.888889	0.941176	0.935484
														22349.2	8383.72																									1780	0.970938	0.720588	0.705882	-0.76744	0.992248	0.989899	0.888889	0.941176	0.935484
														57595.3	10364.9																									1790	0.970938	0.720588	0.705882	-0.76744	0.992248	0.989899	0.888889	0.941176	0.935484
														59942.8	15427.5																									1800	0.970938	0.720588	0.705882	-0.76744	0.992248	0.989899	0.958333	0.941176	0.935484
														25069.5	12932.4																									1810	0.970938	0.720588	0.705882	-0.76744	0.992248	0.989899	0.96875	0.941176	0.935484
														90196.7	7151.36																									1820	0.970938	0.720588	0.705882	-0.76744	0.992248	0.989899	0.96875	0.941176	0.935484
														56272.6	35741.4																									1830	0.970938	0.720588	0.705882	-0.76744	0.992248	0.989899	0.96875	0.941176	0.935484
														75562.8	9537.64																									1840	0.970938	0.720588	0.705882	-0.76744	0.992248	0.989899	0.96875	0.941176	0.935484
														45023.2	5065.62																									1850	0.970938	0.720588	0.705882	-0.76744	0.992248	0.989899	0.96875	0.941176	0.935484
														53199.8	10796.6																									1860	0.970938	0.720588	0.705882	-0.76744	0.992248	0.989899	0.96875	0.941176	0.935484
														47885.1	20498.8																									1870	0.971053	0.720588	0.705882	-0.76744	0.992248	0.989899	0.96875	0.941176	0.935484
														63859.2	12353.4																									1880	0.971053	0.720588	0.705882	-0.76744	0.992248	0.989899	0.96875	0.941176	0.935484
														53321.5	8127.36																									1890	0.971053	0.720588	0.705882	-0.76744	0.992248	0.989899	0.96875	0.941176	0.935484
														70720.7	15316.7																									1900	0.971091	0.720588	0.705882	-0.76744	0.992248	0.989899	0.96875	0.941176	0.935484
														98453.1	19324.8																									1910	0.971091	0.720588	0.705882	-0.76744	0.992248	0.989899	0.96875	0.941176	0.935484
														68196.6	22486.5																									1920	0.968504	0.720588	0.705882	-0.76744	0.992248	0.989899	0.96875	0.941176	0.935484
														80717.8	31216.6																									1930	0.968504	0.720588	0.705882	-0.77273	0.992248	0.989899	0.96875	0.941176	0.935484
														22545.2	20925.2																									1940	0.968504	0.720588	0.705882	-0.77273	0.992248	0.989899	0.96875	0.941176	0.935484
														33461.2	25161.2																									1950	0.968504	0.720588	0.705882	-0.77273	0.992248	0.989899	0.96875	0.941176	0.9375
														98599.8	29396.4																									1960	0.968504	0.720588	0.705882	-0.77273	0.992248	0.989899	0.96875	0.941176	0.9375
														26460.7	10766.3																									1970	0.968504	0.720588	0.705882	-0.625	0.992248	0.989899	0.96875	0.941176	0.9375
														25181.9	17843.6																									1980	0.968504	0.720588	0.705882	-0.625	0.992248	0.989899	0.96875	0.941176	0.9375
														46617.3	33682.9																									1990	0.968504	0.720588	0.705882	-0.625	0.992248	0.989899	0.96875	0.941176	0.9375
														71477.5	16628.5																									2000	0.968504	0.720588	0.705882	-0.625	0.992248	0.989899	0.96875	0.941176	0.9375
														49578.4	41024.1																									2010	0.968504	0.720588	0.705882	-0.625	0.992248	0.989899	0.96875	0.941176	0.9375
														90771.8	16295.9																									2020	0.968504	0.720588	0.705882	-0.625	0.992248	0.989899	0.96875	0.941176	0.9375
														82555.5	28849.8																									2030	0.968504	0.720588	0.705882	-0.56	0.992248	0.989899	0.96875	0.941176	0.9375
														36507.8	33348.8																									2040	0.968504	0.720588	0.462185	-0.56	0.992248	0.989899	0.96875	0.941176	0.9375
														75991.4	44854.5																									2050	0.968504	0.720588	0.462185	-0.56	0.992248	0.989899	0.96875	0.941176	0.9375
														35205.7	17839.7																									2060	0.968504	0.720588	0.462185	-0.56	0.992248	0.989899	0.96875	0.941176	0.9375
														42276.3	15752																									2070	0.968504	0.720588	0.462185	-0.56	0.992248	0.989899	0.96875	0.941176	0.9375
														62823	12011																									2080	0.968504	0.481013	0.462185	-0.44444	0.992248	0.989899	0.96875	0.941176	0.9375
														79384	27919.2																									2090	0.968504	0.444444	0.462185	-0.44444	0.992248	0.989899	0.96875	0.941176	0.9375
														33202.3	9620.57																									2100	0.968504	0.444444	0.462185	-0.44444	0.992248	0.989899	0.96875	0.941176	0.9375
														60070.1	35412.6																									2110	0.968504	0.444444	0.462185	-0.44444	0.992248	0.99	0.96875	0.941176	0.9375
														13980.7	11373.2																									2120	0.968504	0.444444	0.462185	-0.44444	0.992248	0.99005	0.96875	0.941176	0.9375
														44101.8	16277.1																									2130	0.968504	0.444444	0.462185	-0.44444	0.992248	0.99005	0.96875	0.941176	0.9375
														44432	32182.7																									2140	0.968504	0.444444	0.462185	-0.44444	0.992248	0.99005	0.96875	0.941176	0.9375
														63193.9	24629.5																									2150	0.968504	0.444444	0.462185	-0.44444	0.992248	0.99005	0.96875	0.941176	0.9375
														54641.1	11215.1																									2160	0.968504	0.444444	0.462185	-0.44444	0.992248	0.99005	0.96875	0.941176	0.9375
														35756.4	50378.7																									2170	0.968504	0.444444	0.462185	-0.44444	0.992248	0.99005	0.96875	0.941176	0.9375
														70666.7	12602.6																									2180	0.968504	0.444444	0.462185	-0.44444	0.992248	0.99005	0.980769	0.941176	0.9375
														70706.5	8613.05																									2190	0.950585	0.444444	0.462185	-0.44444	0.992248	0.99005	0.984733	0.941176	0.9375
														83488.4	10178.4																									2200	0.950585	0.444444	0.462185	-0.44444	0.992248	0.99005	0.984733	0.941176	0.9375
														36993.8	47149.7																									2210	0.950585	0.444444	0.462185	-0.44444	0.992248	0.99005	0.984733	0.941176	0.9375
														60708.8	31796.5																									2220	0.950585	0.444444	0.462185	0.133333	0.992248	0.99005	0.984733	0.941176	0.9375
														53318.8	10707.6																									2230	0.950585	0.444444	0.462185	0.380952	0.992248	0.99005	0.984733	0.941176	0.9375
														70515.4	24098.2																									2240	0.950585	0.444444	0.462185	0.561798	0.992248	0.99005	0.984733	0.941176	0.9375
														45208.6	32694.8																									2250	0.950585	0.444444	0.462185	0.640553	0.992248	0.99005	0.984733	0.941176	0.9375
														86676.5	51293.4																									2260	0.950585	0.444444	0.462185	0.695313	0.992248	0.99005	0.984733	0.941176	0.9375
														93154.2	40328.9																									2270	0.950585	0.444444	0.462185	0.724382	0.992248	0.99005	0.984733	0.941176	0.9375
														50237.8	16969.5																									2280	0.950585	0.444444	0.462185	0.752381	0.992248	0.99005	0.984733	0.941176	0.9375
														85339.4	26130.5																									2290	0.950585	0.285714	0.462185	0.78453	0.992248	0.99005	0.984733	0.941176	0.9375
														63728.2	10173.8																									2300	0.950585	0.285714	0.462185	0.80303	0.992248	0.99005	0.984733	0.941176	0.9375
														86104.9	13871.8																									2310	0.950585	0.285714	0.462185	0.804511	0.992248	0.99005	0.984733	0.941176	0.9375
														47421.8	33232.2																									2320	0.950585	0.285714	0.462185	0.804511	0.992248	0.99005	0.984733	0.941176	0.9375
														50794.2	28477.6																									2330	0.943005	0.285714	0.462185	0.804511	0.992248	0.99005	0.984733	0.941176	0.9375
														23728.6	22991.5																									2340	0.943005	0.285714	0.462185	0.804511	0.992248	0.99005	0.986301	0.941176	0.9375
														70456.8	13205.6																									2350	0.943005	0.285714	0.462185	0.804511	0.992248	0.99005	0.989362	0.941176	0.9375
														64279	31560.8																									2360	0.943005	0.285714	0.525926	0.804511	0.992248	0.99005	0.990826	0.941176	0.9375
														72000.9	11301.2																									2370	0.943005	0.285714	0.529412	0.804511	0.992248	0.99005	0.991342	0.941176	0.9375
														18144.2	15028.9																									2380	0.945746	0.285714	0.529412	0.806452	0.992248	0.99005	0.991342	0.941176	0.9375
														16668.4	9605.72																									2390	0.945746	0.285714	0.529412	0.806452	0.992248	0.99005	0.991342	0.941176	0.9375
														59854.4	12061																									2400	0.945746	0.285714	0.529412	0.806452	0.992248	0.99005	0.991342	0.941176	0.9375
														45258.4	26878.9																									2410	0.945746	0.285714	0.529412	0.806452	0.992248	0.99005	0.991342	0.941176	0.9375
														40672.3	10954.1																									2420	0.945746	0.285714	0.529412	0.806452	0.992248	0.99005	0.991736	0.941176	0.9375
														60217.8	14444.2																									2430	0.945746	0.285714	0.529412	0.806452	0.992248	0.99005	0.992982	0.941176	0.9375
														50799.2	18702.8																									2440	0.945746	0.285714	0.529412	0.806452	0.992248	0.99005	0.993197	0.941176	0.9375
														67981.6	54717.6																									2450	0.945746	0.238095	0.529412	0.806452	0.992248	0.99005	0.993197	0.941176	0.9375
														38071.6	9421.61																									2460	0.945746	0.225131	0.529412	0.806452	0.992248	0.99005	0.993197	0.941176	0.9375
														11650.2	18024.9																									2470	0.945746	0.263682	0.529412	0.806452	0.992248	0.99005	0.993197	0.941176	0.9375
														68393.2	13316.3																									2480	0.945746	0.288462	0.529412	0.806452	0.992248	0.99005	0.993197	0.941176	0.942857
														53272.5	35399.3																									2490	0.945746	0.288462	0.532847	0.806452	0.992248	0.99005	0.993289	0.941176	0.942857
														43194.7	28687.2																									2500	0.945746	0.288462	0.536232	0.806452	0.992248	0.99005	0.993289	0.941176	0.942857
														31540.5	16089.5																									2510	0.945746	0.288462	0.536232	0.806452	0.992248	0.99095	0.993289	0.941176	0.942857
														24998.8	20081.3																									2520	0.945746	0.288462	0.536232	0.806452	0.992248	0.99095	0.993289	0.941176	0.942857
														65189.7	21210.6																									2530	0.92674	0.288462	0.536232	0.806452	0.992248	0.991111	0.993289	0.941176	0.942857
														40459.5	22030.6																									2540	0.92674	0.372881	0.536232	0.806452	0.969349	0.991189	0.993289	0.941176	0.942857
														73261.1	23555.3																									2550	0.92674	0.417323	0.536232	0.806452	0.748299	0.991189	0.993289	0.941176	0.942857
														41294.4	44397.5																									2560	0.92674	0.417323	0.536232	0.806452	0.707641	0.991189	0.993289	0.941176	0.942857
														43636	17541.5																									2570	0.92674	0.417323	0.536232	0.806452	0.707641	0.991189	0.993289	0.941176	0.942857
														58457.1	25197.6																									2580	0.92674	0.417323	0.536232	0.806452	0.714286	0.991189	0.993289	0.941176	0.942857
														41350	27619.3																									2590	0.92674	0.417323	0.536232	0.806452	0.730887	0.991189	0.993289	0.941176	0.942857
														90274.1	16463																									2600	0.92674	0.478873	0.536232	0.806452	0.759563	0.991189	0.993289	0.941176	0.942857
														65066.6	20115.2																									2610	0.92674	0.501684	0.536232	0.806452	0.773779	0.991189	0.993289	0.941176	0.942857
														47576.8	6535.89																									2620	0.92674	0.501684	0.536232	0.806452	0.77551	0.991189	0.993289	0.941176	0.888889
														68172.7	11387.6																									2630	0.92674	0.501684	0.376623	0.806452	0.77551	0.991189	0.993289	0.941176	0.888889
														63136.2	4839.24																									2640	0.92674	0.501684	0.376623	0.806452	0.77551	0.991189	0.993289	0.941176	0.888889
														60271.6	5202.45																									2650	0.92674	0.501684	0.376623	0.806452	0.77551	0.991189	0.993289	0.941176	0.888889
														23775.6	9993.96																									2660	0.92674	0.501684	0.376623	0.806452	0.77551	0.991189	0.993289	0.941176	0.888889
														41698.6	22946																									2670	0.92674	0.501684	0.376623	0.806452	0.77551	0.991189	0.993289	0.941176	0.888889
														43233.3	30961.9																									2680	0.92674	0.501684	0.376623	0.806452	0.77551	0.991189	0.993289	0.941176	0.888889
														48252.4	27112.1																									2690	0.92674	0.501684	0.407407	0.806452	0.77551	0.991189	0.993289	0.941176	0.888889
														65488.8	23526																									2700	0.92674	0.501684	0.421687	0.806452	0.77551	0.991189	0.993289	0.941176	0.837838
														89511.9	12185.6																									2710	0.912727	0.501684	0.421687	0.806452	0.77551	0.991189	0.993289	0.941176	0.837838
														26833.1	19886.8																									2720	0.912727	0.501684	0.421687	0.806452	0.77551	0.991189	0.993289	0.941176	0.837838
														54719.7	8398.29																									2730	0.912727	0.501684	0.421687	0.806452	0.77551	0.991189	0.993289	0.941176	0.837838
														47375.8	17129.3																									2740	0.912727	0.501684	0.421687	0.806452	0.77551	0.991189	0.993289	0.941176	0.837838
														58913.2	10244.1																									2750	0.912727	0.501684	0.421687	0.806452	0.77551	0.991189	0.993289	0.941176	0.837838
														32661.2	9173.8																									2760	0.912727	0.501684	0.421687	0.806452	0.791469	0.991189	0.993289	0.941176	0.674419
														28331.4	7211.21																									2770	0.912727	0.501684	0.421687	0.806452	0.806593	0.991189	0.993289	0.941176	0.6
														36627.8	4464.57																									2780	0.912727	0.501684	0.421687	0.806452	0.815514	0.991189	0.993289	0.941176	0.6
														39280.4	5230.22																									2790	0.912727	0.501684	0.421687	0.806452	0.824351	0.991189	0.993289	0.941176	0.6
														31333.8	9899.75																									2800	0.912727	0.501684	0.421687	0.806452	0.824351	0.991189	0.993289	0.941176	0.6
														78238.9	24694.6																									2810	0.912727	0.501684	0.421687	0.806452	0.827112	0.991189	0.993289	0.941176	0.6
														31458.5	6016.29																									2820	0.912727	0.501684	0.421687	0.806452	0.832381	0.991189	0.993289	0.941176	0.6
														22926.2	8702.38																									2830	0.912938	0.501684	0.421687	0.806452	0.836735	0.991189	0.993289	0.941176	0.6
														33875.2	18599.8																									2840	0.912938	0.501684	0.421687	0.806452	0.836735	0.991189	0.993671	0.941176	0.6
														39132.9	12378.3																									2850	0.912938	0.501684	0.421687	0.806452	0.836735	0.991189	0.993671	0.941176	0.6
														33364.8	29143.4																									2860	0.912938	0.501684	0.421687	0.806452	0.836735	0.991189	0.993671	0.941176	0.672727
														28950.5	17448																									2870	0.912938	0.501684	0.421687	0.806452	0.836735	0.991189	0.993671	0.941176	0.816327
														23174.8	7821.45																									2880	0.912938	0.501684	0.421687	0.806452	0.836735	0.991189	0.993671	0.941176	0.871429
														13033.2	25227.2																									2890	0.913043	0.501684	0.421687	0.806452	0.836735	0.991189	0.993671	0.941176	0.897143
														18930.1	25611.9																									2900	0.913043	0.501684	0.421687	0.806452	0.836735	0.991189	0.993671	0.941176	0.915888
														27818.6	24306.5																									2910	0.913043	0.501684	0.421687	0.806452	0.836735	0.991189	0.993671	0.941176	0.921739
														37441.5	9425.36																									2920	0.913043	0.501684	0.421687	0.806452	0.836735	0.991189	0.993671	0.941176	0.921739
														31758.9	5766.33																									2930	0.913043	0.501684	0.421687	0.806452	0.836735	0.991189	0.993671	0.941176	0.921739
														6594.58	8731.75																									2940	0.913043	0.501684	0.421687	0.806452	0.836735	0.991189	0.993671	0.941176	0.921739
														34866.1	13305.6																									2950	0.916182	0.501684	0.421687	0.806452	0.836735	0.991189	0.993671	0.941176	0.921739
														30142.7	19064.5																									2960	0.916279	0.501684	0.421687	0.806452	0.836735	0.991189	0.993671	0.941176	0.921739
														7506.89	6245.99																									2970	0.916473	0.501684	0.421687	0.806452	0.836735	0.991189	0.993671	0.941176	0.921739
														5284.37	14996.9																									2980	0.916473	0.501684	0.421687	0.806452	0.836735	0.991189	0.993671	0.941176	0.921739
														10785.8	9284.14																									2990	0.916473	0.501684	0.421687	0.806452	0.836735	0.991189	0.993671	0.941176	0.921739
														12945.7	18483.2																									3000	0.916473	0.501684	0.421687	0.806452	0.836735	0.991189	0.993671	0.941176	0.921739
														9468.49	15599.9																									3010	0.916473	0.501684	0.421687	0.806452	0.836735	0.991189	0.993671	0.941176	0.921739
														20983	12966.4																									3020	0.916473	0.501684	0.421687	0.806452	0.836735	0.991189	0.993671	0.941176	0.921739
														4686.94	11599.6																									3030	0.916473	0.501684	0.421687	0.806452	0.836735	0.991189	0.993671	0.941176	0.921739
														11601.9	11163.5																									3040	0.916473	0.501684	0.404762	0.806452	0.836735	0.991189	0.993671	0.941176	0.921739
														19061.3	7417.94																									3050	0.916473	0.501684	0.404762	0.806452	0.836735	0.991189	0.993671	0.941176	0.921739
														7058.95	10399.7																									3060	0.916473	0.501684	0.404762	0.806452	0.836735	0.991189	0.993671	0.941176	0.921739
														12259.1	17085.2																									3070	0.916473	0.501684	0.404762	0.807882	0.836735	0.991189	0.993671	0.941176	0.921739
														17552.2	22652.9																									3080	0.916473	0.501684	0.404762	0.807882	0.836735	0.991189	0.993671	0.941176	0.921739
														16114.2	4656.73																									3090	0.916473	0.501684	0.404762	0.807882	0.836735	0.991189	0.993671	0.941176	0.921739
														10348.8	9299.77																									3100	0.91657	0.501684	0.404762	0.807882	0.836735	0.991189	0.993671	0.941176	0.921739
														14841.8	25114.4																									3110	0.91657	0.501684	0.404762	0.807882	0.836735	0.991189	0.993671	0.948718	0.92437
														7659.7	17027.1																									3120	0.91657	0.501684	0.404762	0.807882	0.836735	0.991189	0.993671	0.962963	0.92437
														17331.5	19483.4																									3130	0.91657	0.501684	0.404762	0.807882	0.836735	0.991228	0.993671	0.962963	0.92437
														21086.3	18218.8																									3140	0.91657	0.501684	0.404762	0.807882	0.836735	0.991489	0.993671	0.962963	0.916318
														4657.85	10904.7																									3150	0.91657	0.511551	0.404762	0.807882	0.836735	0.992032	0.993671	0.962963	0.916318
														74770.9	18328.6																									3160	0.91657	0.511551	0.404762	0.807882	0.836735	0.992032	0.993671	0.962963	0.916318
														19677.4	25223.7																									3170	0.91657	0.511551	0.404762	0.807882	0.836735	0.992126	0.993671	0.962963	0.916318
														42335.1	16100.1																									3180	0.91657	0.511551	0.404762	0.807882	0.836735	0.992218	0.993671	0.962963	0.916318
														49747.2	7529.2																									3190	0.91657	0.511551	0.404762	0.807882	0.836735	0.992218	0.993671	0.962963	0.916667
														9287.38	8821.17																									3200	0.91657	0.511551	0.404762	0.807882	0.836735	0.992278	0.993671	0.962963	0.918033
														39228.3	21569																									3210	0.91657	0.511551	0.404762	0.807882	0.836735	0.992366	0.993671	0.962963	0.918033
														17201.8	26738.2																									3220	0.91657	0.511551	0.404762	0.807882	0.836735	0.992509	0.993671	0.962963	0.918033
														10436.7	9042.82																									3230	0.91657	0.511551	0.404762	0.807882	0.836735	0.992509	0.993671	0.962963	0.918033
														74960.2	10666.2																									3240	0.914352	0.511551	0.404762	0.807882	0.836735	0.992509	0.993671	0.962963	0.918033
														19391	9015.94																									3250	0.914352	0.511551	0.404762	0.807882	0.836735	0.992509	0.993671	0.962963	0.918033
														77870.1	19391.9																									3260	0.914352	0.511551	0.404762	0.807882	0.836735	0.992509	0.993671	0.962963	0.918033
														39745.2	20561.2																									3270	0.914352	0.511551	0.364162	0.807882	0.836735	0.992509	0.993671	0.966667	0.918033
														19105.4	20378.5																									3280	0.914352	0.511551	0.364162	0.807882	0.836735	0.992509	0.993671	0.966667	0.857143
														25232.5	25544.5																									3290	0.914352	0.511551	0.364162	0.807882	0.836735	0.992509	0.993671	0.966667	0.857143
														58491.4	11345.1																									3300	0.914352	0.511551	0.364162	0.807882	0.836735	0.992509	0.993671	0.966667	0.857143
														57908.7	35394.2																									3310	0.914352	0.511551	0.364162	0.807882	0.836735	0.992509	0.993671	0.966667	0.857143
														44776.6	15107.3																									3320	0.914352	0.511551	0.364162	0.807882	0.836735	0.992509	0.993671	0.966667	0.857143
														52096.1	8137.22																									3330	0.914352	0.511551	0.364162	0.807882	0.836735	0.992509	0.993671	0.966667	0.857143
														40637	17053.9																									3340	0.914352	0.511551	0.364162	0.807882	0.836735	0.992509	0.993671	0.966667	0.857143
														40014	37519.9																									3350	0.914352	0.511551	0.364162	0.807882	0.836735	0.992509	0.993671	0.966667	0.857143
														35605.2	11814.7																									3360	0.914352	0.511551	0.364162	0.807882	0.836735	0.992537	0.993671	0.966667	0.857143
														38539.2	18889.1																									3370	0.914352	0.511551	0.364162	0.807882	0.836735	0.992537	0.993671	0.966667	0.857143
														79832.8	27703.4																									3380	0.914352	0.511551	0.364162	0.807882	0.836735	0.992537	0.993671	0.966667	0.857143
														42891	17713.3																									3390	0.914352	0.511551	0.364162	0.807882	0.836735	0.992537	0.993671	0.966667	0.857143
														22035.7	13709.6																									3400	0.914352	0.511551	0.364162	0.807882	0.836735	0.992537	0.993671	0.966667	0.857143
														60113.9	36568.7																									3410	0.914352	0.511551	0.364162	0.807882	0.836735	0.992537	0.993671	0.966667	0.857143
														51734	34771																									3420	0.914352	0.511551	0.364162	0.807882	0.836735	0.992537	0.993671	0.966667	0.857143
														30661.4	23211.3																									3430	0.914352	0.511551	0.364162	0.807882	0.836735	0.992537	0.993671	0.966667	0.857143
														59866.6	52588.5																									3440	0.914352	0.511551	0.364162	0.807882	0.836735	0.992537	0.993671	0.966667	0.857143
														25326.8	39845.5																									3450	0.914352	0.511551	0.364162	0.807882	0.836735	0.992537	0.993671	0.966667	0.857143
														52063.3	29307.2																									3460	0.914352	0.511551	0.364162	0.807882	0.836735	0.992537	0.993671	0.966667	0.857143
														39764.7	20517.3																									3470	0.91455	0.511551	0.364162	0.807882	0.836735	0.992565	0.993671	0.966667	0.857143
														37035.5	28607.8																									3480	0.91455	0.511551	0.364162	0.807882	0.836735	0.992565	0.993671	0.966667	0.857143
														66024.6	17613.5																									3490	0.91455	0.511551	0.364162	0.807882	0.836735	0.992565	0.993671	0.966667	0.857143
														82395.2	28417.6																									3500	0.91455	0.511551	0.364162	0.807882	0.836735	0.992565	0.993671	0.966667	0.857143
														83505.9	22577.2																									3510	0.91455	0.511551	0.364162	0.807882	0.836735	0.992565	0.993671	0.966667	0.857143
														70408.5	45262.3																									3520	0.91455	0.511551	0.364162	0.807882	0.836735	0.992565	0.993671	0.966667	0.857143
														52151.2	7207.49																									3530	0.91455	0.511551	0.364162	0.807882	0.836735	0.992565	0.993671	0.966667	0.857143
														32802	13565.2																									3540	0.91455	0.511551	0.371429	0.807882	0.836735	0.992565	0.993671	0.966667	0.857143
														49310.3	44566.7																									3550	0.91455	0.511551	0.371429	0.807882	0.836735	0.992565	0.993671	0.966667	0.857143
														34248.6	48618.3																									3560	0.91455	0.511551	0.371429	0.807882	0.836735	0.992565	0.993671	0.966667	0.857143
														14115.2	6554.99																									3570	0.91455	0.511551	0.371429	0.807882	0.836735	0.992565	0.993671	0.966667	0.857143
														25305.3	55683.7																									3580	0.91455	0.511551	0.371429	0.807882	0.836735	0.992565	0.993671	0.966667	0.779468
														50908.9	27991.7																									3590	0.91455	0.511551	0.371429	0.807882	0.836735	0.992565	0.993671	0.966667	0.779468
														7851.25	48498.5
														53681.4	5505.57
														62859.8	25651.6
														63026.2	37837.5
														47636.4	22807.1
														48162	20723.5
														61710.9	38002.7
														34298.3	32824.9
														97160.1	27993.8
														16113.3	28945.7
														18924.5	31106.9
														62289.4	36890.3
														85569	47153.2
														20748.1	45685.3
														77040.7	22352.7
														32472.6	15789.3
														47213	36590.9
														70933.4	54394.5
														14285.6	39783.2
														49587.2	22998.7
														88476.8	37809.6
														94735	34342.1
														26167.6	16089.6
														26328.3	44184.8
														59663.2	11952.6
														79468.1	22158.7
														68701.6	17968.6
														72197.5	11940
														48765	19534.4
														33394	6203.97
														41207.8	46835.3
														20865.4	45034.1
														44565.9	43958.3
														76601.4	41897.5
														91607.8	16242.7
														24366.9	19159.8
														42251.1	42326.2
														48434.3	20541.2
														74089.7	20792.1
														68701.6	22420.3
														20113	9098.26
														57456.4	45085.3
														33127.6	49979.7
														23618.5	22603.4
														37912.5	56560.3
														33148.6	40048.8
														20035.7	8188.38
														23068.7	11203
														36773.7	28959.7
														28786.2	4290.73
														37877.9	35421.7
														14300	21300.5
														20398.5	9546.45
														17242.3	46081.1
														35282	26130.6
														15800.5	18218
														16537.4	24854.1
														37151.6	42932.8
														33434.5	17536.3
														14452.9	28109.3
														16104.9	40740.9
														25141.5	13274.8
														19523.8	6867.45
														26584.3	33388.1
														8219.96	41376.4
														29549	18714.9
														8950.69	54412.2
														9118.56	36161.7
														6283.61	15039.5
														46709.4	11859.2
														32648.2	21524.3
														9846.52	16979.1
														13073.5	10860.3
														4503.44	23410.7
														8147.42	26341
														42727.2	23274.6
														21681.7	26147
														9663.96	36140.9
														28404.4	40606.9
														17518.2	6698.86
														7934.47	12532.4
														41138.1	24434.8
														10099.3	12811.6
														9000.02	15193.8
														10461.2	32251.9
														31721.7	43319.8
														10240.3	25369.1
														23040.9	28600.6
														15136.8	34352
														13332.9	47688.6
														15378.1	24611.6
														8003.65	31630.3
														26812.5	43911
														8023.21	30194.6
														12939.9	61118
														19791.3	47173.1
														23299.8	13840.2
														28838.8	10166
														7847.74	10122.6
														23907.5	23961.7
														20592.4	10266.8
														28481.4	4628.16
														38920.5	20114.3
														19248.9	25467.2
														6246.75	30403.7
														3909.53	8997.53
														21581.2	10018.3
														13928.6	17942.9
														29108.7	18701
														22015.9	19686.3
														36933.1	36995.8
														14293.7	16864.9
														17023.3	37515
														8042.52	23378.1
														13902	11410.3
														25519.4	13938.5
														18301	20698
														13933	22349.6
														11984.7	27723.2
														22923.2	39558.6
														28092.6	17695.1
														7226.8	22913.4
														21990.3	22835.5
														18524.1	33330.7
														23774.1	14846.6
														20856.3	42206.7
														18292	28811.1
														16038.4	34101.6
														11914.3	23882.3
														32155.1	9632.09
														20491.6	24620.5
														10737.7	5633.81
														17229.6	41802.4
														8801.18	22456.9
														14905.8	34137.4
														33441.7	8757.57
														31043.2	17786.5
														6660.88	14664.3
														7202.54	13449.8
														16242.1	15638.3
														8830.15	20083.6
														14399	5125.36
														12447.9	14285.9
														9804.28	11692.1
														2017	12863.6
														33927	26192.2
														16959.6	6602.12
														9796.8	31157.1
														7544.64	27776.6
														15969.3	24805.8
														7273.57	23993
														30105.7	21188.7
														18821.4	43512.2
														12213.9	12382.4
														16957	6438.85
														7151.94	6431.95
														15000.4	26379.8
														15362.6	24533.5
														15256.1	22555.8
														16234.1	14349.9
														9925.73	4410.06
														15491.2	6039.93
														29141.2	27239
														20044	18587.1
														7735.73	7910.62
														11530.1	15983
														23716.2	7196.29
														22959.6	15073.3
														29728.9	4740.27
														9739.79	13230.6
														11699.1	13011.1
														28444.2	5814.31
														24328.9	17564
														20547.3	19199.1
														16438.8	7421.12
														18827.9	16346.8
														16158.2	6375.84
														4103.56	7627.85
														19262.4	12905.7
														16606.8	5144.46
														15186.1	7090.13
														36249.8	14790.2
														11833.1	23215.3
														20861.5	26681.7
														15344.1	10205
														14237	19394.5
														8585.72	21755.2
														21218.9	23435.1
														8798.84	8039.24
														10160.7	9561.71
														8416.65	18496.7
														9400.97	21606.5
														14125.3	22179.2
														22816.4	3917.17
														26746	10898.5
														42548.8	5992.48
														17932.3	8230.49
														19768.6	5450.41
														8892.2	7011.53
														14991.8	24410.4
														22446.6	9026.08
														17808.8	9172.91
														49894.9	10634.4
														19980.8	6013.29
														12788.6	6457.06
														19938.4	18043.4
														13236.1	18039.2
														12929.9	25112
														8423.79	6239.81
														9187.42	7538.19
														57714.1	6579.04
														53468.3	10419.3
														71438	6530.18
														21065.9	6823.65
														45320.7	5666.97
														45218.7	19684.7
														26070.2	15218
														40402.5	8805.62
														44679.1	6296.77
														16213	8008.21
														16795.7	8818.3
														53767.2	8963.57
														30885.5	23691.7
														11704.3	30469.9
														30643.3	42965.5
														16575.1	26953.3
														5444.75	23364.2
														18654.8	11532.1
														23476.1	13623.5
														31179.1	3575.41
														13932.9	15956.9
														17150.1	2966.06
														19496	11592
														18728.5	6678.1
														12805.8	4473.76
														42126.4	8469.25
														6622.2	8325.48
														24499	14408.4
														38861.8	8909.67
														10398	5323.96
														29561.9	8585.42
														8598.18	28749
														17564.6	24034.7
														26839.2	57233.6
														12171.4	5146.59
														48101.5	16902.7
														58850.3	39856.5
														66283.5	7977.2
														33635.9	39859
														33579.8	27472
														38354.3	16671
														37371	29231.5
														30646.4	52990.1
														16518.1	9307.19
														23649.8	13420.3
														65677.1	41394.2
														70728.7	11715.9
														29815	8828.24
														23014	53827.8
														50210.9	28708.4
														34231.3	41482.8
														26765.4	18886.9
														67251.9	28823.9
														18389	57691.2
														57589.9	25892.7
														56624.4	49104.5
														45958.3	26848.9
														27787.2	13398
														23304.1	16028.3
														47139.6	46406
														41352.1	21834.6
														95129.2	59597.8
														31193.5	30667.7
														40016.8	24643.9
														35667	25667.4
														23145.7	15315.6
														36216.4	28908.5
														26818.8	40410.4
														17015	32044.2
														41393.6	38864.8
														20714.1	27664.8
														24569.9	15929
														77506.8	23751.3
														23288	34370.9
														58942.8	53301.8
														55141.4	31030.7
														42781.2	35390.9
														42635	50487
														25197.5	49693.2
														42318.6	40802.2
														49217.7	8730.53
														70940.8	29155.7
														56760.9	4942.76
														37875.3	13348.1
														55341.7	38261.9
														48570.7	40457.7
														17443.5	16922
														46335.4	37517.2
														43920.7	40441.2
														51894.1	30496.3
														36119.2	40180.4
														21630.6	45488.7
														29300.9	10129
														42475.9	34276.9
														24835.2	48405.5
														4700.99	44119.3
														5821.58	51464.7
														11664	18959.3
														5454.65	28169.9
														23203.3	7236.17
														10978.1	57231.5
														12286.8	34569.7
														14109.5	20233.6
														14759.4	31111.8
														12235.5	5395.52
														6434.97	20375.5
														17665	36810.6
														12009.6	25050.5
														9135.2	24467.6
														9636.34	17917.9
														19287.8	14472.7
														4486.13	31499
														5831.97	23793.3
														15217.9	42335.6
														27742.5	12425.5
														20565.3	28950.6
														24795.2	43494.9
														46917.9	38699
														32488.2	19608.5
														20073.4	46362.6
														80149.9	16248.2
														24772.2	42580.9
														57139.8	47412
														44090.2	25176.7
														63363.5	12791.2
														35760.2	42232.7
														44034.7	41908.2
														34093.1	12671.9
														44969.1	11683.5
														39991.5	7381.6
														38688	16914.1
														48635.3	52654.9
														33926.2	53866.6
														46507.2	13698
														41637.9	51824.4
														43476.4	16995.7
														60214
														59876.3
														58792.6
														13681.7
														45605.5
														67606.7
														61914.4
														34760.2
														34991.8
														35732.9
														60276
														54424.6
														41103.5
														75017.1
														92098.3
														59927.1
														38947.4
														38154.5
														45067.2
														39968.8
														66564.2
														23133.9
														76268.2
														77361.8
														33205.6
														34235.7
														51305
														90677.2
														63449.3
														54776.1
														42338.4
														54899.8
														42223.5
														57022.1
														65329.4
														41020.5
														56768.2
														33112.6
														73842.4
														23026
														61479.5
														52963.7
														79118.3
														54247.1
														68100
														32067.1
														57291.2
														47785.3
														21671
														58601.9
														48547.1
														38812.2
														29661.5
														24419
														10011.2
														30101.4
														26081.4
														24223.3
														61485.7
														40898.9
														8975.8
														24380.8
														11226.9
														24578.2
														21326.6
														46595.1
														10994.2
														3517.91
														25298.1
														18138.2
														20744.6
														13142.6
														19169.7
														43433.7
														46460
														43128.7
														6883.77
														30805.6
														19426.7
														8903.65
														49111.7
														26561.1
														11897.7
														29103.2
														20907.2
														22319.5
														11462
														16873.6
														24848.1
														14867.2
														32843.5
														34407.8
														21084.9
														41920.9
														11669.3
														9254.61
														31732.6
														33054.9
														13000.2
														16552.1
														30387.5
														13966
														9256.61
														9980.34
														25885.9
														14528.5
														10075.3
														2979.75
														10703.6
														9154.58
														9458.48
														8795.16
														7654.27
														6734.69
														7216.84
														10284
														25721.6
														41449.2
														2899.15
														17888.8
														86361.7
														20751
														19723.4
														5087.26
														21387.7
														18077.8
														35267.5
														81443.3
														28075
														68315
														40139.7
														8082.24
														43586.5
														42321
														40790
														35436.8
														3633.09
														28676.5
														6514.82
														11124.5
														28687.6
														43461.3
														17010.4
														66935.9
														31720.6
														223.101
														54036.6
														21948.9
														48712.5
														28882.9
														3305.23
														51410.8
														47627.4
														37977.2
														21397.2
														7038.4
														4809.66
														29850
														16435.5
														36664.8
														36740.3
														9746.92
														10406.1
														30715.5
														12175.5
														49146.4
														24007.7
														25257.6
														29287.6
														15574
														33166.4
														42076.8
														33729.8
														12225.7
														18769.4
														28520.3
														55319.8
														32285.3
														41488.4
														22528.6
[truncated: 90 more columns]
