# Supplementary material for: A gut-derived hormone suppresses sugar appetite and regulates food choice in Drosophila
Source: Nat Metab. 2022 Nov 7;4(11):1532–50. doi: 10.1038/s42255-022-00672-z (PMC9684077; doi:10.1038/s42255-022-00672-z)
Supplement: Source Data Fig. 3 — Numerical chart data. [file 42255_2022_672_MOESM5_ESM.xlsx]

## Sheet: Fig. 3
Fig. 3a							Fig. 3b					Fig. 3c			Fig. 3d
30-min sugar intake			30-min yeast intake				2-h dye choice assay					2-h dye choice assay			2-h dye choice assay
15-h starved			15-h starved				3 days' conditioning on sucrose-only food					3 days sucrose-only food, virgins			3 days sucrose-only food
NPFgut>	NPFgut>	NPFgut>NPFiTRiP	NPFgut>	NPFgut>	NPFgut>NPFiTRiP		NPFgut>	NPFgut>	NPFgut>	NPFgut>NPFiTRiP		w1118	w1118+ NPF injection		ppk>SPRi	ppk>SPRi	ppk>SPRi + NPF injection
Mated to SP+	Mated to SPnull	Mated to SP+	Mated to SP+	Mated to SPnull	Mated to SP+		Virgin	Mated				0.88	0.73		virgin	mated	mated
7.3	74.4	121.9	47.9	25.8	56.3		---	SP+	SPnull	SP+		-0.14	0.79		-0.54	0.68	0.78
21.5	80.6	30.8	49.8	56.7	29.7		0.31	0.78	0.77	0.49		-0.28	0.76		0.44	-0.03	0.79
14.6	46.6	57.7	49.1	53.2	18		-0.71	0.62	0.72	0.55		-0.13	0.79		0.41	0.75	0.74
37.9	56.7	33.4	54.5	28	54.1		0.22	0.82	0.75	0.58		0.74	0.57		0.74	0.69	0.66
45.7	52.2	128.8	49.2	56.3	38.5		0.58	0.85	0.71	0.43		-0.92	0.19		0	0.34	0.79
16.1	63.6	33.5	55.5	47.3	39.1		0.43	0.79	0.43	0.67		0.73	0.33		-0.47	-0.22	0.71
8.6	66.2	134.1	46.7	50.1	44.7		0.57	0.71	0.75	0.56		0.2	0.53		-0.2	0.63	0.72
54.1	45.3	100.4	53.2	44.4	50.4		-0.14	0.54	0.65	0.59		0.62	0.5		0.51	0.65	0.66
36	46.9	77.6	64.5	46.7	46.9		0.33	0.8	0.76	0.29		0.19	0.64		0.43	0.63	0.72
13.8	63	118.7	56	12.3	29.9		0.55	0.8	0.78	0.67		-0.74	1		0.46	0.35	0.71
20.8	38.4	131.3	54.5	59.3	35		0.41	0.77	0.16	0.27		-0.06	0.24		0.43	0.66	0.53
20.4	68	84.6	51.9	56.1	54.1		0.64	0.77	0.48	0.53		-0.08	0.67			0.21	0.4
16.1	124.8	117.7	69.4	31.1	55.2		0.81	0.62	0.79	0.35		0.58	0.22
55.8	162.5	126.8	51.1	28.7			0.45	0.86	0.86	0.35		-0.48	0.13
61.4	44.5		63.9	39.1			0.24	0.6	0.24	0.48		0.68	0.06
				34.9			-0.73	0.39	0.58	0.22		0.39	0.45
				34.4			0.24	0.77	0.48	0.58		0.46	0.79
				39.3			0.61	0.82	0.47	0.55		-0.13	0.65
				43.4			0.35	0.52	0.4	0.59			0
				12.3			0.56	0.73		0.49
							0.33	0.64		0.72
							-0.09	0.64		0.56
							0.41	0.72
							0.58	0.89
							0.56	0.7
							-0.67
