# Supplementary material for: A gut-derived hormone suppresses sugar appetite and regulates food choice in Drosophila
Source: Nat Metab. 2022 Nov 7;4(11):1532–50. doi: 10.1038/s42255-022-00672-z (PMC9684077; doi:10.1038/s42255-022-00672-z)
Supplement: Source Data Fig. 4 — Numerical chart data. [file 42255_2022_672_MOESM6_ESM.xlsx]

## Sheet: Fig. 4
	Fig. 4a			Fig. 4b					Fig. 4c				Fig. 4d					Fig. 4e					Fig. 4f			Fig. 4h					Fig. 4i			Fig. 4k							Fig. 4l							Fig. 4m
	20-h sugar feeding behaviour			20-h sugar feeding behaviour					6-h sugar intake				30-min food intake					2-h dye choice assay					NPF staining intensity			NPF staining intensity		NPF cell activity (GFP intensity)			NPF expression			NPF staining intensity			NPF cell activity (GFP intensity)				NPF expression							NPF staining intensity
	fed mated females			fed mated females					15-h starved mated females				15-h starved mated females					3 days sucrose-only food					fed mated females			mated females		mated females			mated females			mated females			mated females				mated females							fed mated females
	EEC>+	EEC>sut2i		NPFgut>	NPFgut>NPFiTRiP	NPFgut>sut2i	NPFgut>Mondoi		NPFgut>	NPFgut>sut2i	NPFgut>Mondoi		NPFgut>	NPFgut>sut2i	NPFgut>	NPFgut>sut2i		NPFgut>	NPFgut>sut2i	NPFgut>	NPFgut>sut2i		NPFgut>+	NPFgut>sut2i		NPFgut>CaLexA		NPFgut>CaLexA			w1118			NPFgut>CaLexA+tdTomato			NPFgut>CaLexA+tdTomato				w1118							EEC>+	EEC>Mondoi
	500.65	352.8		394.6	1370	3582.4	1276.4		0.109	0.422	0.344		Sugar		Yeast			Virgin		Mated			2401.7	4533.38		Fed	Starved	Fed	Starved		Fed	Starved		Starved	2-h re-fed	6-h re-fed	Starved	2-h re-fed	6-h re-fed		Starved	Re-fed 0.5 h	Re-fed 1 h	Re-fed 2 h	Re-fed 4 h	Re-fed 6 h		15 h at 29 °C
	476.89	910.2		420.4	302.8	595	615		0.109	0.391	0.5		7.3	95.2	47.2	0		0.31	0.39	0.78	0.57		3815.25	4732.95		839.534	323.248	9739.29	13193.1		1.16	0.87		3932.81	6458.48	4506.71	0.124192	0.0710901	0.0267668		0.87	0.72	0.94	0.87	0.96	0.19		44219.8	37158.6
	385.05	574.2		462.6	1840.2	3225.6	1501.8		0.109	0.156	0.266		21.5	129.5	54.6	29.9		-0.71	0.43	0.62	0.73		2232.54	10595.5		1367.77	5542.43	15672.1	16113.4		1.38	1.31		810.883	4810.65	4805.73	0.0293345	0.0156234	0.09645		1.31	0.95	1.03	1.31	1.05	1.06		36656	19935.2
	471.76	493		308.2	2506.8	952.8	544		0.031	0.109	0.188		14.6	180.3	56	58.5		0.22	0.41	0.82	0.64		13191.4	6989.38		2629.94	2922.83	25571.9	16575		1.77	0.74		621.414	7446.33	2630.26	0.0318789	0.142577	0.0817227		0.74	1.12	0.68	1	0.84	0.35		38311.2	23084.4
	430.5	461.8		309.4	1016.4	3601.6	697		0.031	0.313	0.313		37.9	137	70.5	9.5		0.58	0.55	0.85	-0.11		2483.34	31859.6		14404.7	3466.42	12883.6	7156.84		1.25	0.98		2886.7	-1358.11	3691.98	0.119342	0.0210141	0.0438007		0.98	1.62	1.07	0.95	0.85	0.68		26625	32149.7
	302	1147.4		414.8	843.8	1178.4	500.8		0.422	0.188	0.422		45.7	31.4	51.7	44.5		0.43	0.66	0.79	0.51		5629.62	21246.2		10255.2	1344.41	25948.3	17751.3		1.15	0.71		2534.4	11253.3	4804.65	0.126282	0.148961	0.0353082		0.71	0.59	0.94	1	0.84	1.05		28210.5	19859
	382.27	386.2		710.8	1979.2	1086.6	1774		0.344	0.109	0.266		16.1	91.9	59	6		0.57	0.83	0.71	0.74		4050.61	11312.7		6455.85	4250.07	14304.1	371.207		1.34	0.77		2156.54	1612.37	2032.52	0.117953	0.0276363	0.146373		0.77	0.64	0.85		1.29			30707.2	13990.9
	448.94	447.8			409.6	3157.2	1300		0.031	0.422	0.422		8.6	52.5	67.8	1.3		-0.14	0.5	0.54	0.47		5841.25	15821.6		8640.15	2808.37	6764.23	11316.6					-2114.61	697.14	4497.54	0.0121736	0.113518	0.0987427									39618.3	11575.2
	324.76	836.2			3276	1323.4	1442.2		0.031	0.188	0.391		54.1	88.6	24.9	0		0.33	0.64	0.8	0.48		2172.06	35967		3751.25	418.202	17484.4	11570.6					-319.07	896.127	1445.21	0.0318192	0.145483	0.0234923									26258.7	25066
	321.58	325.8			1874.6	2045.2	522.4		0.188	0.313	0.344		36	53.4	35.9	0		0.55	0.56	0.8	0.7		14720.6	24186.1		3772.9	2526.85	5136.88	47386.5					4859.88	2768.74	2446.54	0.0186927	0.365474	0.139771									27226.7	6076.71
	443.16	606.8				1070	851.2		0.109	0.188	0.5		13.8	33.8	73.1	0.9		0.41	0.69	0.77	-0.86		9004.15	9063.87		7077.79	5709.29	22322.2	20733.6					1165.22	984.068	3015.7	0.203077	0.0426071	0.0612232									43390.1	10231.5
	313.02	469					483.2		0	0.266	0.422		20.8	83.2		3.4		0.64	0.45	0.77	0.54		7474.51	22029.1		7904.1	757.635	45837.1	17094					1189.99	7377.09	355.202	0.0189722	0.134834	0.0450733									24556.5	15925.8
	363.64						752.6		0.156	0.234	0.422		20.4	54.1		82.6		0.81	0.79	0.62	0.61		5767.27	7384.67		7638.19	3053.97	21396.7	28247.6					4137.84	6813.78	-42.0807	0.128834	0.0774521	0.0408309									36755.1	33190.5
	292.3						495.8		0.313	0.188	0.266		16.1	63.9		3.7		0.45	0.44	0.86	0.59		17453.3	18524.9		14389.7	1170.48	21257.5	9569.88					2207.48	7329.94	-739.688	0.197493	0.159891	0.0193189									37181.5	39686.4
	312.91						756.4			0.344	0.188		98.9	46.6		13		0.24	0.34	0.6	0.94		5999.89	39640.4		10525	4439.92	16110.5	27386.6					165.488	7989.46	859.729	0.248451	0.0601091	0.0457732									35031.5	32737.5
	360.22						1213.2						76.9	108.5		0		-0.73	0.68	0.39	-0.6		10363.5	39657		1551.54	1805.84	40878.4	26696.2					-20.5057	9929.48	-895.968	0.127469	0.134367	0.189278									12460.5	3878.72
							1439.6						72.6	134				0.24	0.42	0.77	-0.09		20038.8	40001.7		6835.52	2505.52	11303.5	28825.2					955.919	382.485	2772.44	0.142371	0.211596	0.0611158									17991.2	21292.8
													115.1					0.61	0.3	0.82	0.55		7203	23904.3		2810.81	953.099	9859.88	21028.2					2806.83	2232.5	4627.18	0.159183	0.357781	0.219412									25369.5	6163.22
													94.4					0.35		0.52	0.85		7794.09	15508.7		5354.74	4903.66	4966.68	22250.9					798.333	739.801	1397.82	0.11179	0.20692	0.106927									24694.1	27517.2
													55.7					0.56		0.73	0.27		3325.44	6464.71		2714.18	3400.78	63307.4	18146.2					3835.26	3614.59	792.866	0.259659	0.194519	0.033663									27754.9	46669.2
													86.4					0.33		0.64			7519.45	17889.2		3784.12	6120.24	11117.5	3986.79					43.3861	6063.53	12219.7	0.164214	0.0756106	0.194816									43553.9	22369.3
													55.8					-0.09		0.64			13189	30947.3		2361.01	992.022	15062.7	21906.4					7126.24	5937.4	600.292	0.137536	0.306338	0.0205648									47158.8	31363.3
													61.4					0.41		0.72			4624.59	27191.5		9195.89	2772.5	20684.8	8598.49					1140.46	7319.18	222.047	0.115058	0.201931	0.194005									16596.2	40680.4
																		0.58		0.89			13672.1	13085		3526.36	4511.32	15889.3	36931.3					1784.13	10501.8	4003.42	0.101355	0.149709	0.0417415									32556.2	40665.7
																		0.56		0.7			3211	21431.8		11562.3	2719.86	4852.6	26023.4					975.124	14321.9	4192.96	0.0924318	0.320952	0.0829816									24895.7	28988
																		-0.67					31292.4	26804.2		23163.1	3930.24	16206.1	12378					318.978	10457.7	1263.99	0.169818	0.0893457	0.0504373									47007.5	49515.3
																							16347	25630.8		4000.49	6053.52	13404.1	22384.8					2444.01	12014.4	2929.02	0.0319002	0.221273	0.0920683									19191	28619.1
																							12090.8	19617.4		635.416	2255.72	1765.42	16981.1					5589.67	12394.1	4655.21	0.0893505	0.272659	0.117164									25627	7256.33
																							20899.1	34421.6		1182.36	1562.93	17083	19235.1					1190.68	4821.35	1084.38	0.0192463	0.191195	0.0429781									37438.8	45307.8
																							6224.51	42344		4530.52	2938.48	27882.4	18758.4					424.943	4136.15	-2196.2	0.232677	0.0840835	0.253877									12707.1	19052.6
																							20495.3	26788.2		4330.97	1465.98	35354.4	17377.2					-579.268	8730.02	1134.32	0.25245	0.179068	0.0781508									37749.5	28659.2
																							10286	28357.8		2038.5	3244.63	24446.4	28054.2					3893.08	13540.9	1499.71	0.231817	0.124144	0.164571									26054	41619.6
																							5093.64	39409.7		1646.78	7439.11	17579.3	4052.84					3927.45	4458.17	4167.51	0.0582357	0.0541693	0.353946									9920.33	37150.6
																							11980.4	20811.7		1084.16	2007.65	15495.5	27810.2					6218.22	9579.24	6763.57	0.158597	0.114814	0.0997831									40586.2	43868.7
																							8728.79	5069.53		5757.09	3803.87	11996.8	29627.5					2004.1	6560.51	1244.51	0.273612	0.201432	0.0887863									26865.3	27038.6
																							2988.18	15201.7		2768.35	1685.07	1969.3	21116.2					3480.21	2074.72	7370.27	0.0675262	0.406105	0.103762									36295.1	47833.2
																							15787	20850.6		2037.68	1327.49	5722.9	35556.9					-183.048	8189.42	6817.42	0.0508938	0.0955491	0.0713733									23666.4	34658.5
																							10751.8	14487.7		2466.95	2753.89	9000.66	2185.03					387.595	16524.8	8180.28	0.0505885	0.170097	0.0130085									30438.8	62868.4
																							9491.71	9152.61		1578.39	1621.24	10122.9	18430.4					2804.64	16424.7	2619.21	0.191013	0.202666	0.0325462									11130.4	8789.05
																							6854.93	25940.9		1064.75	2945.51	29666.8	18347.7					4161.84	9250.88	4435.12	0.124008	0.155116	0.270867									10678.9	59656.5
																							4767.45	14819.5		6499.04	4394.4	7460.95	9205.95					7529.03	14939.1	8346.31	0.0662355	0.10896	0.0624668									29096	24870
																							29979.7	16360.4		6657.49	1790.49	6173.69	34169					2107.18	4722.78	8625.7	0.0927994	0.0800275	0.268533									23355	44333.9
																							3896.7	25953.6		1960.81	5064.26	21336.4	11911.8					3941.3	12042.8	14624.1	0.0310011	0.0699329	0.265344									21377.7	53264.1
																							22130.7	13141.8		4549.33	1296.5	8596.54	15460.9					1615.92	9577.84	3070.52	0.157111	0.154292	0.130403									50057.8	10172.4
																							13782.7	34304.5		1133.65	6487.24	6518.26	6840.2					5244.76	13064.7	7700.92	0.17457	0.048218	0.0711652									14511.4	46718.9
																							4141.15	16763.2		18775.1	3163.58	11497	34641.5					3092.83	11444.7	17588.7	0.254868	0.113526	0.269369									17829.4	27167
																							3489.6	14424		4929.36	1830.32	16096.9	21402					2653.68	12161.9	9080.26	0.038167	0.0396337	0.0403123									10581.5	21340
																							7109.97	3514.26		3405.37	3905.6	6848.48	58563.5					-100.073	3931.43	7296.7	0.112613	0.146432	0.101251									20819.8	16638.5
																							9454.41	22756.7		8335.68	3337.97	15419.3	30582					3483.58	15988.9	6499.42	0.186313	0.0345325	0.0435702									65999.8	4778.83
																							12184.9	22028.2		10749.3	2750.01	10901.3	16698.5					9263.06	2513.64	1641.49	0.0520451	0.0305444	0.17852									19170.8	26664.2
																							4945.33	23493.2		6242.22	3355.38	1808.12	14109.9					2708.92	22299	16302.6	0.0626862	0.0797171	0.26347									17174.1	34573.6
																							20826.5	11026.8		9925.34	7797.27	5094.86	15941.2					6931.34	11563.1	4298.52	0.100779	0.0351964	0.171738									9165.36	28049.3
																							4026.1	13419.7		2203.95	1794.53	20578.6	27574.7					-600.017	2908.08	-1439.99	0.138781	0.333366	0.13816									25367.3	4293.96
																							8079.51	16183.4		4233.41	3936.08	7929.62	2622.12					4712.1	16306.7	4197.67	0.115382	0.185473	0.155459									52704.5	13924.8
																							7460.2	14942.8		11158.6	8716.52	20941.2	46729.7					5911.14	7279.34	12406.8	0.0483366	0.0936467	0.327381									3221.84	17729
																							4804.49	26239.7		6591.85	8363.91	10682.2	8964.46					8738.17	23423.2	12162.6	0.265446	0.0686766	0.104379									52900.4	14001.3
																							14926.6	46084.6		5445.76	4979.85	2699.08	5478.85					1882.49	1055.43	7672.07	0.167169	0.271225	0.128828									15787	23333.1
																							23690	38855.7		11634.3	6569.6	16666	38035					2391.1	12920	2265.55	0.0759935	0.143016	0.230095									23965.4	29969.7
																							10366.7	35943.3		13859.5	7199.3	10206.1	6089.02					11008.6	16438.7	6356.72	0.0435216	0.0632866	0.0492567									15276.8	37157.2
																							7783.67	20356.3		11150.3	14278	12342.1	16766.2					3245.87	2775.36	13480.5	0.0622757	0.282498	0.0943655									47351.1	33735.2
																							10520.1	16248.4		5733.8	8539.28	4695.94	9517.26					8727.62	2056.07	1365.48	0.189736	0.339256	0.0515895									27242.1	41571.5
																							5617.92	12883.4		11272.2	8448.42	11121.7	52403.2					3261.17	5146.62	1885.37	0.116231	0.0966375	0.0374895									23078.5	26014.3
																							3577.32	33827.5		11654.7	4281.68	13240.4	1019					4422.14	4992.36	2860.72	0.222412	0.38286	0.309498									18758.6	20190.1
																							14185.9	20888.8		12472.5	4930.43	16261.7	1547.47					1139.09	5577.25	13136.4	0.0428393	0.163945	0.153166									4403.77	41265.8
																							23074.1	6998.67		9670.95	7740.11	19624	6130.15					5418.65	2453.24	1271.99	0.259017	0.081423	0.0726246									14677.7	27535.4
																							13710	9351.31		5186.48	8742.92	6038.11	7013.89					16026.6	9364.23	12806.6	0.0192962	0.225798	0.0300907									8465.07	3553.13
																							4645.65	28790.1		3227.93	12276.8	3564.54	7444.02					6153.78	20322.9	7431.85	0.278609	0.0727467	0.138946									9953.91	36907.9
																							5338.91	12148.7		19844.2	5463.86	12622.4	38338.1					1302.71	5452.55	6719.74	0.0575575	0.0885061	0.0756199									14642.6	24330.4
																							6228.35	7139.32		13159.2	7001.43	14149.9	10658					6933.79	2098.26	10819.6	0.12488	0.0385688	0.143749									5884.66	37962.3
																							15252.1	29835.4		8304.63	10980.8	3799.76	13356.4					2827.63	2221.94	7832.88	0.0126062	0.0757512	0.111289									14958.3	49156.2
																							25680.2	25976.8		6545.35	9244.19	34903.4	9743.34					9189.35	6919.71	2317.32	0.0964829	0.16188	0.0765253									26469.3	35054.1
																							7731.93	21714.6		16057.6	8443.2	9189.12	20844.5					9011.77	1448.46	10193	0.163754	0.248936	0.16816									14647.4	47519
																							5846.6	21819.6		6510.26	4732.66	19512.4	13448.6					13420.6	6359.08	461.476	0.0435729	0.130343	0.11955									18412.4	33109.1
																							4803.7	30182.9		5223.12	14824.4	6815.06	5439.17					2582.89	13423.1	-966.517	0.109278	0.136942	0.0828094									20642.2	42227.6
																							12772.1	32407.2		9759.26	4465.7	7589.13	2204.55					3050.91	18440.6	748.149	0.2491	0.0868728	0.282501									28442.6	23486.3
																							23143.4	12042.6		12594.2	3797	2762.03	1218.73					2671.79	2573.72	5921.58	0.16517	0.120562	0.26941									27974.5	57692
																							10067.7	22197.9		12144.1	3306.64	10524	2960.04					5465.19	3043.68	845.753	0.0375869	0.192244	0.290323									30990.3	52699.9
																							8321.56	17370.9		4160.28	8019.77	4503.27	14164.5					2462.79	770.693	4732.66	0.121674	0.155426	0.259126									27256.7	69354.5
																							6928.23	30354.9		2269.39	10097.9	6443.19	2880.72					6938.43	2088.78	8249.56	0.125145	0.0281216	0.130757									17501.2	17965.8
																							2901.7	5347.62		18791.7	8276.79	9409.66	4470.96					7006.7	10830.6	2139.62	0.0642507	0.063272	-0.000395112									32480.8	32083.8
																							3837.85	23055.1		16998.4	8388.5	8662.12	2015.86					5784.7	-1534.92	15893.1	0.0371089	0.155771	0.263544									28201.3	41399.7
																							21144	13969.8		14368.8	8204.22	21840.4	25401.9					925.365	11750.6	4393.27	0.178134	0.0540469	0.130664									13750.3	43775.2
																							7564.97	11127.6		17293.6	12286.4	2445.98	25616.8					12215.7	852.728	863.405	0.102008	0.0513971	0.305895									18780	28746.3
																							4799.51	21584.9		9020.94	5347.16	18832.1	11399.4					1573.2	7800.25	-366.861	0.0431076	0.138395	0.00987299									12132.8	26902.2
																							6190.1	19869.8		6276.05	12265.2	7901.2	10403.8					4317.72	3911.03	2915.42	0.0964303	0.0607296	0.00279202									14650.1	41580.3
																							10715.8	17054.4		22697.2	4460.06	24177.3	17151.7					819.519	3719.49	1006.4	0.0185434	0.176732	0.359584									24294.5	3697.99
																							6028.64	8065.91		4873.62	8444	7340.36	15978.3					4460.63	1699.43	5087.37	0.271092	0.169344	0.0847014									37347	46887.9
																							16486	13156.2		21530.1	5584.56	6566.27	6531.76					574.14	2503.69	4547.17	0.108053	0.15163	0.307262									39691.7	9848.9
																							13567.8	30736.9		19933.7	9202.04	4595.27	17437.1					11080.2	20193.8	583.829	0.051835	0.399463	0.140748									8342.95	28213.4
																							9328.71	4633.17		12623.9	20465.7	8522.36	25605.2					7411.66	22835.2	5508.26	0.089318	0.242776	0.113454									21707.7	22802.2
																							17916.2	27244.3		16750.5	6924.48	10380.7	11088					3152.49	1448.25	6069.09	0.200231	0.151762	0.406254									8741.87	38232.4
																							7258.36	4631.5		11279.6	7940.59	47900.1	8853.8					4336.92	12465.7	1436.8	0.0876082	0.0804353	0.0598398									15138.5	59392.2
																							20994.1	28253		13922.7	11411.7	10247	4157.04					6050.04	4493.83	871.717	0.284471	0.0361045	0.132608									18743.9	18979.5
																							16671.2	10264.2		23255.1	11398	26402.5	9076.04					4140.93	15738.3	1917.96	0.0321075	0.226328	0.0673449									14393	14341.3
																							8945.46	13135.7		6881.53	6142.66	54030.7	7388.33					6719.27	5165.82	3950.16	0.0893825	0.223277	0.0502089									9456.88	70607
																							3684.41	8637.54		12768.9	10073	19433	8783.12					17583.1	2160.62	6315.47	0.136802	0.197745	0.0673427									13870.5	45915.2
																							14712.8	9238.18		7345.3	18116.2	10472.6	29821.6					4057.1	16915.9	4867.52	0.104908	0.0870733	0.355045									11036	54479
																							5605.09	5921.87		5649.32	6751.53	10861.5	27380.5					7349.67	8248.59	2674.65	0.0567986	0.0657942	0.16573									23504.9	50399.8
																							12837.7	21635.4		16281.3	3512.68	21311.1	15603.3					24105.8	16220.1	-2179.79	0.0450028	0.101342	0.111442									26541.4	43231.6
																							6069.4	9042.88		13819.6	10709	1325.16	13770.2					1944.46	12655.6	3059.59	0.206814	0.10402	0.125448									7369.75	34823.7
																							12805.5	12543.9		9881.26	14773.7	11713.2	27493.4					2168.98	6596.06	5206.95	0.0787738	0.0630125	0.184745									13879.7	47811
																							11306.9	19329.9		8864.62	11996.3	5924.02	17218.8					5292.85	918.458	2818.63	0.0384904	0.370574	0.383551									10608.5	51252.5
																							3179.27	19763.7		13734.1	5133.65	2330.41	21014.4					3212.82	897.624	1580.73	0.203465	0.300636	0.142858									25546.5	55870
																							18040.2	23767.6		6182.97	8960.57	15373.1	12.9635					10545.7	2248.62	1250.51	0.139001	0.0518185	0.0974195									13990.7	61206.8
																							13804.3	9274.5		3333.47	10592.4	5451.17	19092.1					11365.4	1441.93	5698.95	0.0468672	0.147965	0.0347221									21023.7	40810.2
																							10977.4	8634.45		20446.6	4374.29	25409.4	1606.34					1030.53	353.975	1484.52	0.145124	0.0830728	0.275522									24201.9	24958.7
																							14809.6	23830.9		9462.07	1721.7	11667.7	27575.3					7712.3	12641.2	363.049	0.22643	0.162434	0.32871									12375.1	54938.1
																							3108.51	17634.3		4782.74	337.504	13230.8	6258.83					8146.2	2566.98	12436.5	0.0971145	0.106201	0.321432									24341.4	64182.7
																							4573.84	8996.94		8007.24	2310.23	24804.2	35012.1					2121.52	14097.5	5359.02	0.0495421	0.0905017	0.043194									12908.9	30944.6
																							7866.33	13845.4		3078.61	10289.6	16355.3	2513.16					7298.17	-81.2809	2229.26	0.0447369	0.0354447	0.0655016									19824.2	33917.3
																							915.182	23574.4		1803.08	7049.11	9271.27	18132					5941.05	4199.51	1021.06	0.218362	0.0271949	0.0934048									28759.7	50078.6
																							12227.1	19930.2		5597.06	2001.6	33152.2	20849.7					8470.04	5414.71	-1123.67	0.188376	0.0336477	0.217957									10788.2	30949.2
																							4238.17	10533.4		1971.05	738.077	4403.05	16210					2650.43	13130.4	5252.33	0.0515502	0.0218513	0.199163									25072	32304.2
																							18553.5	17385.9		2118.02	2789.75	14107.1	10218.9					4380.7	10023.2	898.608	0.0293442	0.238517	0.300884									12376.9	34778.4
																							24236	16445.1		8415.05	1152.99	4917.83	5921.87					3971	3173.6	5577.18	0.041882	0.0269004	0.0337521									5158.58	56512.5
																							24289.9	12732		4272.47	3392.6	4758.73	17624					4536.67	24201.3	-6.67841	0.134363	0.204168	0.313722									18755.4	59762.2
																							9156.69	6515.4		3604.67	4204.74	26790.8	30567.9					2595.57	4003.46	1320.64	0.0487679	0.325681	0.0874454									10724.3	54063.1
																							1468.64	7033.42		6551.6	1086.22	25255.6	21637.5					2034.18	16294.9	4762.55	0.140018	0.36139	0.173288									9360.66	60129.6
																							21804.7	7437.22		12641.6	3490.87	2549.95	24284.8					18718.4	6071.05	3349.32	0.132991	0.0403329	0.253519									17210	49573.9
																							16158.2	9107.91		4003.62	2905.6	21634.8	16779.1					7513.75	14044.2	4687.34	0.0172028	0.274804	0.0630238									14929.3	64189.6
																							2390.08	10241		4536.86	2403.42	28360.8	16622.3					2047.79	12653.2	6880.91	0.0496121	0.293702	0.0809498									6298.58	47049.7
																							11490.1	7376.07		10835.2	3938.78	486.409	16930.9					6189.5	11530.7	1407.55	0.195872	0.208801	0.0249339									21730	46925.8
																							7424.52	8395.22		2464.36	5531.77	3531.66	16098.7					4957.18	1033.44	1113.71	0.284792	0.222261	0.0107864									9321.95	55090.3
																							2076.46	22748.5		4125.48	4689.29	34894.7	29007.9					-38.4045	20383.6	2237.89	0.0136263	0.0379926	0.0179157									9094.88	59359.3
																							723.536	36671.3		6104.12	12168.2	18449	15591					1510.29	10700.5	801.988	0.0965416	0.245529	0.1984									9119.26	43649.9
																							2266.24	22352.8		3942.23	1950.46	12691	5078.93					2111.56	7963.12	4277.04	0.0463196	0.0745488	0.0396378									13852.9	63031.1
																							14611.6	31896.6		19265.7	5029.59	7804.52	42673.7					8305.45	15674.4	4818.73	0.0217077	0.286525	0.075134									7450.97	55872.3
																							5916.53	37549.2		3391.14	23967.2	15871.7	5633.44					3278.3	8526.84	812.79	0.267466	0.442112	0.0939453									31924.9	50758.2
																							6565.09	6199.92		5889.51	7890.77	35407.8	25834.2					10772.1	3238.75	2434.75	0.0835027	0.207178	0.0827435									9248.36	41924.1
																							6013.02	45592.2		1673.82	4404.49	31830.3	32490.2					3258.78	8402.21	4253.59	0.112668	0.245138	0.0140448									10818.6	69558.3
																							1253.67	16913		3513.43	7534.39	17864.3	13418					1782.69	-1184.01	-2035.87	0.0972997	0.0898375	-0.00301925									17166.8	28787.6
																							12715.6	25373.7		5493.81	10602.7	18512.3	19042.5					3032.45	2369.86	4284.85	0.158562	0.31155	0.0668723									6207.19	27230.6
																							655.666	22831.6		4164.71	7163.02	34933.7	34485.2					8159.11	1254.81	-860.817	0.154897	0.0983001	-0.0219774									17394.7	21201.3
																							6136.54	21631.7		7101.03	9043.04	22515.2	6557.64					2340.37	4987	9016.77	0.116638	0.0594892	0.107388									35160	26700.1
																							1611.33	68030.2		4368.72	2769.64	19298.5	23314.5					9243.66	557.537	4402.95	0.0888702	0.386797	0.278737									21677.2	36836.8
																							7567.18	21615.7		3589.36	7011.03	12876	36526.4					10831.2	2543.3	288.868	0.0612869	0.110865	0.0862455									7977.57	44076.8
																							12957.8	26914.6		2298.22	9914.65	20997.8	11264.2					2233.26	7618.57	524.044	0.0369434	0.0928677	0.0934472									5220.36	33044
																							5629.83	21539.1		12713.4	4831.91	37194.6	31582.4					6308.86	5635.58	-695.126	0.211304	0.21989	0.253719									17272.5	17603.5
																							11159.2	46900.8		10651.1	5222.93	17494.8	24993.4					7213.26	6464.31	2863.78	0.0438867	0.397798	0.0968331									7484.6	42483.2
																							7767.38	27848.2		9439.58	11991.9	7006.2	19981.6					8595.63	3794.6	169.768	0.0383515	0.0402912	0.126693									18317.4	59307.8
																							1096.98	47342.3		14589.7	11004.3	13881.1	13258					5163.11	6753.91	2374.88	0.103425	0.0631258	0.112983									31493.1	21211.6
																							17076	45191.7		8277.3	6907.55	7562.23	5240.92					-61.1285	3970.11	5138.62	0.0267901	0.0720864	0.245546									13922.5	8892.69
																							1948.73	26316.6		12767.8	3625.43	39172.8	2585.76					4123.51	6723.42	360.446	0.0243341	0.101074	0.275686									34961.2	4969.07
																							17782.6	8739.92		7409.6	1765.69	25030.7	4893.63					-101.21	6292.33	2898.41	0.00706472	0.0171303	0.0719722									20658.3	14669
																							7718.59	29579.3		12796.7	6998.1	15494.1	17019					8683.5	1701.52	6070.37	0.037181	0.169329	0.171035									7810.58	22710.3
																							18833.2	10486		8186.09	8311.69	15844.9	13116					17859.8	1979.38	1715.44	0.0152813	0.431704	0.061164									8083.07	25618.9
																							13366.9	26025.4		10828.1	9407.93	25969.4	25046					12369.5	3949.91	338.717	0.0328706	0.0215933	0.147378									16243.2	23027.2
																							11786.7	18471.9		6999.56	5084.01	18569.8	454.596					5509.47	879.624	6716.47	0.0192522	0.108463	0.115731									13498.9	19227.7
																							5312.75	24135.3		8154.87	2254.04	23099.5	19179.9					9398.39	6051.19	-2938.81	0.0998535	0.0311867	0.110101									29853.6	33122.8
																							3006.55	67014.7		8607.5	20057.9	13816	65635.7					2258.32	10143.2	689.233	0.0201157	0.220077	0.0609837									19521.2	17539.4
																							19929.1	34656.3		8168.85	10505.8	19999.4	4770.26					22950.5	3796.7	119.784	0.11333	0.0218478	0.0552302									12092.8	17583.1
																							6498.61	26148.6		6603.49	11932.7	12282.3	64855.3					3019.31	3101.47	1554.12	0.0108213	0.174879	0.0638874									11234.1	26141.7
																							314.691	37465.6		4851.19	2229.94	31238.2	64142.3					259.584	3869.26	3132.55	0.0234427	0.052259	0.116831									40723.5	21186
																							5533.95	44034.7		8933.88	14935.7	38093.7	9459.69					10159.5	2222.28	-808.996	0.0972756	0.130647	0.260906									7367.48	42215.6
																							18628.2	51312		14041.1	27212.4	11897	45746.1					-337.544	9964.13	2918.73	0.0255315	0.0708943	0.157295									14091.5	15692.5
																							3474.32	22959.2		13761.6	9454.36	15287.1	29594.8					8145.79	15913.3	10675.3	0.0310214	0.0307973	0.111523									7476.51	19505.8
																							2501.98	19287.2		9155.88	3362.39	9865.42	32057					3334.35	16551	798.984	0.0450774	0.0848913	0.0781536									11367.4	22220
																							17862.2	10473.6		7866.6	7389.69	11828	11319.7					7511.39	3652	5365.75	0.11356	0.037759	0.319777									13585.3	36549.3
																							4550.1	32359.9		8466.44	25390.1	12130.2	44192.5					6220.95	4236.17	7995.67	0.0690647	0.141461	0.274815									17229.1	16642
																							5524.71	20389		17263	20336.9	12856	45427.8					2204.45	15635.5	4982.72	0.125309	0.0793746	0.130074									31280.4	25705.3
																							9576.56	5946.59		9069.73	21526.2	1014.67	32335.2					2159.31	3865.62	2360.68	0.08033	0.109588	0.158896									9712.97	26585.8
																							10629.2	33378.3		6082.24	26386.2	21952.2	40730.7					10184.7	15037.9	6064.13	0.119247	0.0978686	0.261526									4573.78	21738.6
																							9949.69	21874		9111.55	23233.6	28499.3	52496.3					245.843	11961.4	3670.84	0.0995991	0.211904	0.0999914									5288.48	14587.4
																							4179.78	34227		19951.8	16331.9	41965	62640.8					2004.14	21348.8	-17.053	0.0458474	0.271013	0.18936									8101.26	12961.5
																							14225	6127.21		13348.1	24476.6	76022.6	45472.9					166.986	-878.476	10614.9	-0.129605	0.14551	0.272924									928.63	16929.5
																							11127.6	32668.1		4516.13	24815.9	46211.1	8413.34					6331.02	24485.5	1734.01	0.122989	0.375561	0.0779099									23589.5	2824.4
																							5960.82	21589.7		21901.4	21562.9	38332	34988.5					1032.17	11106.9	756.314	0.259526	0.272694	0.244154									12778.1	3856.36
																							4532.7	41428.4		5989.29	9673.42	30654	60295					10064.5	3250.39	2119.6	0.0317508	0.0961194	0.250433									1066.49	18669.7
																							7309.97	14390.8		10867.2	22492.1	73442.1	76341.8					7028.55	1146.34	1272.25	0.134693	0.312617	0.160052									9519.85	6404.66
																							2928.72	33180.7		7051.08	2207.12	5557.13	67066.1					10730.5	11642.3	3209.85	0.175303	0.0511778	0.198634									7409.04	6102.41
																							4888.02	19526.8		20222.5	5653.66	22208.8	65114.8					3788.89	19131.1	6986.76	0.0718988	0.0393953	0.367351									4859.27	18355.3
																							4011.97	15566.1		4391.29	6433.38	66059	43379.3					5981.79	17164.3	1243.68	0.0851256	0.250706	0.171822									4556.34	18312.3
																							20625.7	12258.8		12226	2634.18	48433.7	49702.1					9442.94	1287.79	3036.02	0.0838313	0.031025	0.279962									4246.12	40324.1
																							5165.75	20761.2		4247.26	2036.52	69218.3	15636.6					2342.57	14386.2	3652.78	0.120545	0.067432	0.209037									5342.39	19517.2
																							3641.22	16780.6		9140.24	24678.9	16378.1	81346.4					2656.18	256.078	5283.47	0.178774	0.430739	0.206503									4514.58	11676.9
																							5794.16	23880.2		10021.6	23183	29916.3	40569.4					4491.92	11467.1	2999.15	0.227305	0.0278636	0.299188									6169.51	16151.1
																							4450.71	43809.4		8324.49	8176.78	37607.9	19350.2					6023.82	5306.15	-1044.48	0.0993632	0.0376861	0.0656168									4943.37	39530.7
																							14722.4	15020.9		3364.48	30737.2	54083.7	41976					5718.74	9825.38	1239.72	0.212402	0.138013	0.163747									46172.3	37801
																							21048.1	20425		8429.83	2964.89	10985	19706.5					304.613	12706.1	2768.45	0.17055	0.238971	0.37622									6205.25	26972.6
																							13670.7	14987.2		2451.78	10459.6	33735	31162.4					6023.97	8497.98	2712.05	0.179483	0.20306	0.229441									7461.62	27394.5
																							12754	5694.94		7098.24	6568.88	51018.2	8475.44					1279.05	1799.97	896.657	0.045928	0.227453	0.225714									8217.09	30234.3
																							9845.4	10503.7		8184.31	22112.8	32996.1	12595.9					12650.2	1484.39	2289.14	0.0277894	0.129325	0.0456907									19694.1	11487.9
																							2878.71	27211.5		13495	23267.7	14678.3	37148					8479.77	20012.8	734.591	0.185818	0.068311	0.0451375									15173.4	10069.5
																							3971.1	26709		7106.75	1085.22	36325.3	13672					3054.11	4729.26	1746.52	0.123081	0.181814	0.196983									10298.4	21069
																							19653	43126.8		5400.04	21643.7	24979.2	24573.1					-366.639	14209	12290.6	0.0553891	0.331747	0.164793									20843.8	26079.1
																							7692.06	56023.3		5277.44	8864.15	47482.4	14062.4					-66.2411	20170.4	17519.4	0.0584847	0.100896	0.239958									18467.9	15514.3
																							11386.3	11398		9366.02	16318.4	46189.6	27213					7016.42	6373.75	15792.9	0.108795	0.121098	0.41283									7858.37	45809
																							22654.9	15912.5		11913.2	17321.5	48190.5	37685.6					1073.74	25502.7	6794.77	0.271117	0.252856	0.1173									17090.9	21465.5
																							6083.87	26984.6		15927.6	31073.5	29136	8967.15					10412.6	5881.13	4804.92	0.0269728	0.0456195	0.178871									15922.4	25921.8
																							14400.4	19663.6		2496.97	21418.2	43971.1	24758.7					293.388	11591.2	2489.23	0.21742	0.173494	0.0691903									26125.9	23163.1
																							25678.8	32190.1		2126.15	21991.6	63794.3	14471.2					2829.86	7012.19	2579.53	0.0202623	0.252613	0.0936387									14718.3	42403.7
																							8301.39	36726.3		12632	7266.73	28790.7	33236.8					9524.98	14225.3	4443.38	0.0818726	0.185738	0.215663									21408.6	27227.3
																							6685.03	29341.7		7593.08	22382.9	11396.2	17798.1					4708.42	3727.57	7043.33	0.0782935	0.0438279	0.167868									18400.6	5659.14
																							22265.7	25701		14001.2	19117.1	39794.8	36195.4					5481.85	3263.94	7778.84	0.0547962	0.18307	0.067152									3309.19	53118.3
																							4194.94	20987.2		13493.5	8709.42	23456.1	25286.2					-72.8483	23126.1	16062.3	0.0613242	0.0825015	0.0417434									19940.2	13794.4
																							23895.5	21910.1		2411.41	431.66	45695.3	27309.4					12983.6	4907.42	14221.5	0.0901629	0.130199	0.0877407									21666.3	30012.7
																							7252.28	17577.9		15085.6	23477	21839.4	30249.9					12221.5	7965.83	8399.07	0.0329979	0.190196	0.308376									37244.4	11402.7
																							4573.07	16220.9		3584.61	29509.5	20177	10293.9					6473.85	3304.73	12248.1	0.133545	0.0874857	0.122173									18415.5	16917.3
																							4601.22	19928.7		8969.02	20895.9	18702.2	12238.2					2701.05	25824.2	8399.74	0.101041	0.223943	0.0684914									15214.1	15393.7
																							8726.02	29811.8		2091.38	14978.7	37109	6474.01					7804.02	2640.59	14197.5	0.0281916	0.120137	0.132495									18682.8	22009
																							21059.6	13059.5		4084.8	23221.2	54970.7	8805.76					1239.21	2805.68	5189.38	0.0460432	0.0648434	0.260707									11786	5390.91
																							3895.86	5358.59		11639.3	20394	21851.7	22965.3					1094.97	2936.97	2536.57	0.0410864	0.200469	0.106902									17456.7	33120.5
																							19665.7	35516.4		1461.26	24131.8	19507.6	41221.5					1020.29	3308.56	10285.5	0.036066	0.0965894	0.0274615									21844.8	18057.8
																							6755.01	34714.2		14912.5	30179.7	39451.8	28474.8					7942.08	17599.7	1911.61	0.0213607	0.282546	0.106492									34706.5	33871
																							6903.5	27537.4		10347	21135.1	66766.7	28539.3					15760.7	3304.58	10298.8	0.031116	0.0656787	0.229057									8484.49	24339.1
																							4962.96	43685.3		3252.02	21696.7	56241	53124.2					8414.88	23909.9	1397.21	0.0197549	0.213621	0.0738548									23152	9789.57
																							9142.52	31756.3		23925.6	30555.6	54141.1	32917					7512.17	10932.2	6229.45	0.0252219	0.0180969	0.094713									18713	31618.4
																							17261.5	8226.04		357.598	22843.9	38173	6197.3					18617.2	1504.03	4797.8	0.0403668	0.0265346	0.0750108									6299.75	24072.4
																							6125.44	56975.8		17707.9	30177.2	37511.1	56514					16501.6	5289.85	8624.23	0.0400935	0.0676533	0.0961048									15963.3	6893.12
																							604.17	8325.67		295.576	23114.1	30160.9	64577.4					4929.07	2658.8	5033.59	0.0241687	0.0784348	0.0872762									17733.2	29648.1
																							4168.25	8912.22		12691.3	13714.1	25770.6	29705.7					16837.5	12218.8	756.184	0.0340826	0.214926	0.0397026									16201.1	23975.4
																							15512.9	33736.4		10301	15869.1	14716.2	19490.7					5967.11	9466.91	2044.17	0.0563592	0.202082	0.0839383									8189.68	26048.5
																							16212.8	12422.9		20041.2	22100.2	9504.17	13590.1					5760.45	2283.63	16049	0.145116	0.0489977	0.138601									10922.1	5940.67
																							6150.78	9502.2		10297.6	22653.2	30716.8	53515					18272.3	18585.2	6086.53	0.0914033	0.414952	0.0330653									12834.9	25150.8
																							6701.58	21125.1		16056.5	25751	41335.3	25654.2					8492.08	3961.04	2197.22	0.14172	0.441576	0.118148									15545.1	17358.9
																							5929.95	9873.2		22307.4	28234	17510.2	40010.9					4979.37	644.532	13021.9	0.0795937	0.378592	0.128551									11594.5	27727.5
																							23998.5	44344.4		19712.3	25634.9	4558.76	22533.1					24395.3	23020.3	4963.56	0.22603	0.329119	0.119534									14514.8	15630.2
																							35212.3	20462		7833.15	16907.1	34271.9	26694.5					25316.7	2411.85	5031.63	0.148924	0.0884995	0.0953341									17082.4	40268.4
																							23528.6	23873.8		12842.4	30605.5	44592	8227.67					21168	15720.9	16502.5	0.0952361	0.132467	0.125822									14635.2	40692.4
																							4149.75	14506		22688.6	19471.6	51535	28868.6					23941.7	16723	6964.25	0.0761347	0.172736	0.0401082									15432.7	16572
																							19728.3	18505.8		8884.01	20281.3	31680	21812.2					20669.1	6033.29	15925.4	0.0261811	0.0810858	0.113173									17245	26769.6
																							13212	16163.5		15133.4	22005.3	19016.8	66234.3					16217.3	6644.35	6934.43	0.0848247	0.322961	0.0287193									14501.3	31110.2
																							20047.6	23773.1		16119.6	28517	12655.4	17810.9					4115.76	4943.13	2552.52	0.0735076	0.101594	0.30227									9549.94	60683.9
																							4081.5	12533.9		7818.51	13936.1	39489.9	8370.41					18561.9	861.623	9457.96	0.0231353	0.0139708	0.0178999									28960	9610.25
																							10135.4	15058		10205	15904.8	37068.3	46476					22646.3	10351.5	12290.3	0.0300154	0.0897892	0.08689									21795.3	10669.4
																							9031.08	14462		11172.5	26434.1	39146.2	54351.1					8205.68	21532.7	13334.1	0.079251	0.351866	0.247186									30152	42616.9
																							3753.7	11711.4		12856.2	17482.1	19474.8	25763.5					9906.62	2072.33	13604.8	0.210489	0.184393	0.123263									21499.8	15138.2
																							18045.3	27268.7		16596.7	25225.4	36906	10945.9					21330.8	10524.7	8713.29	0.0269218	0.0980521	0.0654582									30743.6	17614
																							15701.4	3616.67		11442.4	25152.3	42202	15786.9					25681.9	14232.9	4797.46	0.117961	0.0211504	0.0613308									39105.6	31437.3
																							31776.8	15689.6		5151.87	27569.3	41958.4	44667.8					19623.3	1008.23	11807.2	0.0298252	0.315723	0.0532085									25482.7	14812.1
																							5798.96	10571.3		5153.46	29704	10000.2	14721.9					11539	7207.64	5232.28	0.10691	0.370374	0.0366259									22103.1	15803.3
																							17.1103	13516.4		3916.11	1502.72	25456.9	33615.6					5853.45	17173.2	12540.5	0.0389209	0.357162	0.393396									17217.2	32647.6
																							10937.7	13894.2		1948.97	3733.99	15272.8	29861.8					18342.7	11177.7	2765.04	0.0812564	0.183298	0.0445722									25913.9	41449.6
																							11072.3	9316.86		7737.11	876.736	29141.4	28223.5					4605.06	5705.95	13935.7	0.0186613	0.0863107	0.0421573									30763.2	15522.6
																							24743.4	1300.45		4303.64	2297.19	41368.5	37439.5					4670.08	-382.735	12957.4	0.170207	0.268798	0.35811									23453.7	16489.1
																							17018	6790.55		3778.19	6479.82	57958.3	15339.9					8878.87	15907.3	15063.5	0.077113	0.0783127	0.392413									11536.9	9579.2
																							8911.47	18167.2		3662.18	2919.32	36817.1	21960.6					21822.2	5431.05	9016.57	0.0179434	0.377091	0.0282958									47802.4	46407
																							26900	8602.01		2451.2	2167.3	37360	35709.5					6558.91	7593.98	15815	0.0707596	0.211964	0.188971									9880.46	27511.5
																							26239.1	12365		8027.08	2671.06	17972.4	59283.5					5400.58	14277	6228.27	0.107477	0.398212	0.131797									21979.6	13330.9
																							12750.8	11770.8		4522	1137.31	43989	36446.9					8469.7	3051.16	964.061	0.261523	0.0472967	0.275413									24268.5	20820.8
																							40566.9	10707.3		3113.47	1028.52	50585.3	24550.6					15458.7	13666.6	16860.1	0.156513	0.192676	0.112577									7842.08	11082
																							23201.9	6874.97		7438.33	1905.54	41565.1	23321.6					9111.63	10827.1	8890.79	0.0425558	0.171165	0.0731596									23433	10990.1
																							12380.7	12703.2		2447.69	574.041	36871.4	7398.23					11912.9	1781.89	11782	0.130925	0.0871584	0.260474									31044.6	17257.4
																							43147.9	5475.48		7366.83	1049.33	31814.9	15599.4					15479.7	8758	5423.66	0.0655412	0.169969	0.270992									5139.9	18187.4
																							8645.76	7459.42		7244.65	170.227	84438.5	28236					3349.52	6720.34	4572.98	0.173521	0.247984	0.122146									20572.1	55145.2
																							27121.8	13744.7		9198.31	1339.13	58807.8	16240					5378	5821.87	3879.26	0.18384	0.123683	0.228635									26539.9	21899.8
																							20243.1	14824.8		6526.36	3045.18	12709.9	15241.3					15123.2	3893.12	7961.23	0.0297979	0.161555	0.141174									10925.3	17910.9
																							11008.8	34966.6		8434.97	1502.16	48336.8	11375.1					17717	5355.51	4410.45	-0.0119888	0.151315	0.210948									21795.3	20097.1
																							20181.1	17536.4		12011.4	927.967	7225.2	9752.67					6367.55	5186.79	-1087.23	0.0254981	0.0153645	0.145683									13222.6	11594.6
																							8358.83	12244.7		5412	4929.9	6780.69	7220.08					10531.8	1295.46	1328.81	0.0330959	0.313524	0.122436									19687.5	47199.5
																							11853.3	16866.9		8824.99	1632.34	45746.2	16526.9					18289	1078.94	3770.4	0.0632542	0.210931	0.108258									40482.3	8023.52
																							14778.5	25107.7		11096.4	845.265	16603.3	13835.5					17456.4	9191.05	3672.65	0.0464716	0.131219	0.115532									5845.16	11081
																							14262.6	28875.3		14567.6	1755.18	11043.6	11519.9					6082.49	11254.4	-1962.99	0.170343	0.0464174	0.214757									22314.9	7236.02
																							230.966	10405.4		7540.74	1849.88	8781.45	3478.05					20900	6934.59	2519.22	0.289497	0.0752832	0.150705									6536.33	35719.1
																							8762.99	8549.5		14690	1134.51	13687	10914.8					11637.6	7159.83	1777.6	0.0513863	0.14268	0.256439									35976.2	35785.5
																							16145.9	17376.7		13951.1	4604.01	13825.1	6737.89					20529.5	7333.9	1069.7	0.0792354	0.136752	0.19417									25295.3	30074.4
																							9064.28	7047.56		8166.43	2103.23	25536	17413.2					6916.5	4962.01	2058.25	0.139125	0.0494745	0.0992342									10129.7	38901.5
																							13633.1	14096		5008.72	2191.69	68182.7	15193.4					3459.3	4782.16	3177.54	0.0914992	0.0407263	0.08828									23502.5	30245.1
																							7424	180.369		4621.72	2188.99	41359.1	9580.21					19110.5	7635.16	1264.49	0.130313	0.189409	0.16959									9908.96	25746.2
																							11636	15134.1		13877.6	7468.89	65905.5	14077.1					3774.61	8627.25	4884.04	0.0420112	0.165725	0.167533									38614.9	33999
																							9394.25	27595		20631.2	4782.14	9195.68	17696.4					14882	3065.56	3386.92	0.108988	0.062909	0.114117									25602	38704.9
																							24548.7	27329.8		10925.5	2431.24	12755.8	16962.6					12057.4	14544.1	108.964	0.196468	0.295287	0.247108									37545.1	45596.1
																							16931.4	14062.2		-224.725	1229.45	35723.2	16276.2					5371.46	2478.3	2933.46	0.0333512	0.0623127	0.125509									31633	8885.44
																							6034.79	20523.5		324.688	1113.22	24175.7	8119.2					19980.4	10715.2	2373.84	0.119544	0.21904	0.151921									20061.7	48483.6
																							12557.8	11693.5		669.813	925.713	51729.8	6171.25					23479.4	4712.19	3102.72	0.132631	0.165535	0.101574									7352.41	11847.2
																							2789.09	44031		8919.11	3635.65	46522.2	12459					18871.3	11020.1	1877.42	0.0902519	0.0921828	0.310808									14474.5	21847.5
																							7942.04	38448.3		10357.2	5733.27	9716.86	23641					20448.1	7484.12	1197.51	0.243728	0.0820945	0.141364									17855	12036.5
																							12629.1	34872.3		-96.9116	5650.9	42665.8	10214.5					24691.7	15598.8	1083.87	0.184338	0.0362238	0.367875									18294.7	10582
																							21286.3	15309.1		529.211	2886.62	5648.77	16563.8					11608.2	15390.1	3687.43	0.127598	0.113936	0.107513									23883.6	21183.8
																							21062.6	26028.4		1126.47	9627.43	40027.8	14002.2					18937.9	10380.5	3327.97	0.0779906	0.02729	0.191305									18534.3	39481.7
																							12931.9	621.441		9758.98	1460.84	27342.1	5111.18					10865.1	8084.34	2308.04	0.105662	0.428675	0.120014									14873.2	48296.3
																							17571.8	29542		44.9704	7274.11	36905.1	10155.7					12795.5	12482	4077.79	0.200075	0.0771206	0.018668									12833.4	50307.5
																							9726.6	15025.7		844.06	9181.77	13863.1	13679.9					5542.1	8020.83	-607.054	0.0802704	0.0503102	0.421582									30795.7	66708.2
																							5435.33	25319.6		5594.35	5127.08	28959.7	15396.5					23627.1	12018.8	706.611	0.14246	0.0684598	0.209712									15667.9	35080.8
																							13777.7	10712.6		6070.57	11661.8	11128.9	10370					9169.7	8816.9	-1980.99	0.0721659	0.135345	0.12231									31075.2	30179.4
																							14156.3	10819.5		724.998	6701.82	34668.2	11201.9					13264.8	9944.41	2254.59	0.0776283	0.0385087	0.141607									23001.2	49104.7
																							17346.8	75188.3		9866.91	1053.82	57340.7	29574					7923.33	4372.56	3972.45	0.0272927	0.0477708	0.214207									27686.1	43134.5
																							6373.99	30708.3		4185.81	2925.07	53835.4	15759.6					15210.9	14663.2	5056.16	0.0367978	0.165165	0.142153									13538.9	41067.5
																							10077.2	31519.1		12870.6	3990.68	46699.7	15730.1					13320.2	3718.62	-395.259	0.0641522	0.0753243	0.349685									36638.1	43205.3
																							6428.15	20541		7447.5	7490.65	36983.8	9269.08					20599.9	5443.57	-673.835	0.0763639	0.143151	0.188817									28098.4	6453.84
																							3764.8	32911.1		3156.73	6480.5	9695.88	9446.36					18931	5123.09	1462.35	0.048207	0.0789832	0.438024									28388.7	10421.4
																							16393.2	2099.07		6127.69	2864.82	37193.6	10094.9					17617.3	18583.4	571.203	0.0408794	0.0394337	0.0279949									29716.2	30407.9
																							6263.34	30848.4		13442.4	12405.8	25467.2	19345.9					18391.1	2710.1	1819.04	0.0329314	0.0386847	0.167918									18963.7	59020.1
																							11971.6	16726.4		4085.52	3962.48	52114.9	11276.4					24495.5	3639.62	3836.09	0.0313775	0.0898735	0.0504797									28557.7	47101.6
																							4754.6	27070.5		8334.86	8285.83	51631.3	9606.35					25170.8	7680.71	1120.9	0.00685907	0.0284344	0.0670226									31792.1	22484.1
																							13841.3	2640.8		6573.5	10601.6	68525.4	5138.3					11385.1	8048.07	1097.73	0.0902322	0.0583951	0.399328									25226.2	17113.6
																							6434.89	21952.3		15168	2906.24	46829.8	11091.4					9851.3	3562.89	-268.724	0.0697258	0.108968	0.169372									15115.7	34391.3
																							3154.41	29042.4		6510.94	10162	84240	3096.55					9336.43	2184.7	2915.66	0.0424529	0.0802454	0.154312									28442.6	45129.4
																							2999.53	15166		10101.9	7411.89	45713.6	2942.73					7876.69	298.076	3067.27	0.0657499	0.0445777	0.208953									34177.7	28755.2
																							2325.04	37187.4		3245.85	3350.5	36920.7	16057.2					10716.3	3203.23	3783.11	0.125332	0.195529	0.278697									28460.1	24334.3
																							4049.91	33759		4137.94	4729.65	52916.3	12121.8					5198.12	6466.46	10030.7	0.111844	0.0718558	0.0517911									11390.7	25567.5
																							5952.04	15055.6		18299.7	7120.82	67927.5	13035.4					10215.1	14307.1	1570.98	0.00960474	0.0497025	0.0370144									40699.8	34210.4
																							4188.19	6972.76		2902.18	9658.7	53355	7704.2					2867.18	1283.46	421.02	0.0556314	0.141529	0.0276138									23208.1	54933.7
																							11156.4	38491.3		17493	1813.09	13592.7	16978					87.396	11166.6	1866.23	0.284938	0.0237784	0.096687									31260.4	47103.7
																							2844.15	20533.4		2981.49	4526.43	20746.7	3689.89					3323.52	10866.7	-889.513	0.046873	0.263597	0.0397269									14206.8	42859.1
																							63.1235	61288		5575.03	8566.59	22151.4	14253.1					5636.55	3211.31	7087.08	0.0243683	0.100478	0.0622901									21178.8	41039.4
																							12.1706	13108.1		1859.98	7923.95	92568.5	5143.94					-390.366	5848.25	39.7817	0.0240416	0.0357452	0.0369014									18604	30221.6
																							32576.4	13638.5		1632.12	9128.27	31662.5	25540.9					19084.9	15127.8	10722.6	0.0811103	0.0410693	0.038036									28272.9	61934.6
																							148.713	15400.5		3081.35	5188.72	16488.9	4500.08					3730.88	10443.8	9814.26	0.0147895	0.0667105	0.0774616									18769.4	34083.8
																							-14.8303	10197.8		1013.85	24707.3	65960.2	13574.3					7087.78	2155.44	5581.51	0.0727873	0.0139295	0.0846037									10034.8	23892.4
																							31.6861	6152.81		4757.95	8640.2	53328.6	7951.52					5619.82	7190.15	6610.25	0.0454674	0.0527231	0.103659									31967	30614
																							17199.9	17389.9		2722.58	4580.25	26715.5	5933.16					5578.08	14288.6	441.476	0.0173935	0.0628575	0.0392769									23281.9	15924.7
																							19332.2	7714.74		5292.54	8062.83	11852.7	23016.2					2015.92	11580.8	5839.94	0.00527495	0.0369056	0.130035									35226.2	15806.9
																							262.731	16475.3		1173.95	3792.44	36488.5	14810.4					2233.29	10417.3	1493.25	0.00952182	0.114994	0.0740648									30198.7	14088
																							-15.9807	21683.3		4506.87	4600.13	24072.8	35174.4					1165.62	6907.73	2077	0.0113099	0.0989283	0.0261783									38208.5	21112
																							4.05964	10532.9		8638.98	2145.45	33187.2	19456.5					14378.5	6763.35	13157	0.10976	0.0344512	0.071445									36518.6	21455.5
																							32088.2	20914.1		5277.63	10812.1	38594.8	11218.5					20377.4	10905.5	10729.4	0.0332699	0.0181009	0.201638									15497.2	20755.8
																							32.7412	43772.1		18698.4	12171.1	17999	10130.4					2985.31	14463.4	3701.4	0.0275142	0.12756	0.140761									7716.92	7967.65
																							21300.1	19740.8		3801.01	6740.33	9510.06	8487.42					2236.73	14668.5	595.662	0.0223532	0.111742	0.0623329									51890.4	11730.2
																							26980	15380		5127.8	3560.73	29374.2	10015.5					4412.3	21202.1	7801.41	0.0292253	0.18406	0.0479279									40622.2	18447.1
																							4.30971	26665.8		7329.8	1120.97	40317.3	2591.3					12355.5	457.265	747.307	0.0236155	0.106749	0.0692598									29972.8	20560.6
																							33305.1	45347.4		13395.4	5619.51	35135.3	9321.87					6384.55	11771.7	4272.65	0.0353549	0.0975636	0.0188537									25411.2	6260.05
																							22541.2	17879.4		11651.5	5104.34	36691.2	12590.2					9149.84	19396.1	159.418	0.116734	0.203453	0.133677									19186.3	22877.2
																							48.6639	27483.3		11130.8	23010.6	54074	4446.91					10940.3	22168.3	5837.19	0.0213323	0.36629	0.123225									61968.8	29546.3
																							15093.9	19537.1		20876.6	7803.43	24399.7	6749.73					1173.79	5718.59	2196.76	0.0151004	0.111502	0.0944663									21498.2	20480.4
																							17.5464	30297.4		22077.5	2474.4	17296.6	16015					6076.58	10408.6	3547	0.0158139	0.401589	0.0580367									18428.9	9404.12
																							26700.2	47362.8		15332.9	5974.12	11477.3	27067					700.868	19633.3	4554.3	0.0159196	0.149462	0.115307									67729.8	10925
																							9958.81	22662.3		23978.9	3907.36	35297.8	28835.6					661.647	19773.4	8109.64	0.0262799	0.0625734	0.347821									52689	12415.6
																							12188.4	6765.93		8481.54	5902.27	20761.7	15809					-395.232	14714	5605.78	0.0154115	0.117074	0.10259									24935.3	8649.83
																							14993.5	38810.7		12242.9	195.474	38966.3	31083.2					7933.91	19739.3	2684.49	0.0104902	0.314714	0.0613964									25710.5	32315
																							31153.8	24998.8		22194	6523.67	32341.6	29061.4					5716.23	12925.2	821.401	0.0298446	0.112136	0.035907									18033.6	34996.5
																							28061.2	48447.8		20139.1	17397.3	12458.5	24490.9					15418.4	18508.5	11793.1	0.0188729	0.0637638	0.102603									7474.62	33685.6
																							24144.3	32201.6		17067.6	17224	25307	16822.7					893.57	22028.9	5329.76	0.0149759	0.0371877	0.030183									60062.2	19299.9
																							6344.29	13364.6		9942.99	21437.6	33019.4	12230.1					1556.1	14908.5	1385.01	0.0360025	0.130822	-0.00348253									21439.2	36635.8
																							30690.4	38743.9		19863.1	6028.7	19202	10830.3					256.188	2170.42	5242.53	0.0154585	0.265718	0.154108									30501.4	45042.5
																							32433.2	18068.1		14752.3	4622.75	16609.8	19693.9					6329.9	11085.2	2184.14	0.0768648	0.103127	0.230083									40906.2	14418.5
																							-49.5686	18290.7		13987	10668.5	13146	12512.4					-286.554	18065	2178.21	0.131156	0.253148	0.135165									15849.3	10751.2
																							9917.52	12627.7		5628.96	5295.81	13435	11298.8					5381.34	8456.05	8145.27	0.290318	0.094532	0.103358									15890	54931.3
																							42711.7	34217.6		8249.61	1815.13	13466.6	11077.6					2774.57	14874	-327.148	0.0361351	0.262783	0.0967713									16183.5	10153.3
																							27330.3	70866.2		17031.2	10777.8	16640	10129.2					3701.41	19187.2	2846.03	0.127421	0.0985165	0.121405									28679.5	24511.1
																							300.744	55756.8		6466.82	6485.7	33567.8	23978.4					2129.6	26596.1	15327.8	0.03374	0.146183	0.131645									51347.7	37113.1
																							53.2859	50760.4		15741.5	7426.05	19592.9	8686.7					6218.16	9234.65	3238.77	0.0629985	0.335553	0.355035									20598.3	22168.6
																							49995.7	15526.1		5600.15	10037.7	29300.8	16937.6					4179.82	11889.9	2736.95	0.273274	0.119563	0.0336058									39907.5	12800.1
																							-16.9898	24997.9		23223	20095.3	4107.52	14971.2					578.689	16207.2	186.088	0.0572302	0.217504	0.314034									41688.9	17454.5
																							16209.1	33699.9		15022.5	3748.38	48347.8	13632.2					3542.84	12780.8	699.988	0.0162186	0.136758	0.0360974									22047.7	28182.8
																							10.4321	6217.84		12414.2	9195.17	17261.7	10803.1					6779.01	2100.88	990.522	0.0400511	0.263891	0.143996									12626.3	64561.8
																							50631.5	36507.2		7218.68	16085.3	38425.1	22893.6					5866.85	15105.4	1253.72	0.018827	0.0246624	0.439004									17000.7	15203
																							-22.0267	25853.7		15085.3	15837.6	32556.6	16147.5					-102.036	7954.12	5481.54	0.0256377	0.0438551	0.0550466									31003.8	33879.9
																							24181	11594.2		14486.2	15666.6	25931.3	49952.3					-831.664	11566.2	6163.55	0.0411873	0.0542884	0.229927									40668.8	24227.6
																							-23.1576	20567.6		7174.55	2888.21	32268	6205.36					1356.9	2435.66	5096.64	0.0414518	0.0307882	0.0492014									32090.3	55000
																							14.9	13497.7		4485.91	21429.7	19974.8	1911.87					5437.07	7768.57	2621.07	0.0287368	0.0409088	0.0326549									56493.4	9934.94
																							21820.4	18640.6		11748.3	6308.35	12230.5	9052.71					-2145.58	5267.26	2069.19	0.147213	0.0283914	0.210053									30296.8	22450.8
																							-31.6625	7758.61		19881.7	1611.09	77755.7	3090.16					1983.07	3649.66	2037.14	0.0497272	0.0559053	0.128313									24157.9	51863.9
																							35183.5	9847.76		20767.9	3272.79	53381.5	5543.72					669.701	6887.3	1891.35	0.0258152	0.0724727	0.114648									32173	46544.5
																							21354.3	19652.9		15277.7	5414.25	47635.8	6583.36					4100.06	3243.62	1933.49	0.0823698	0.0326718	0.0280548									40163.4	9809.65
																							11.4594	17718.9		14298.9	10647.9	19341	8145.66					760.563	15173.7	1214.05	0.0333095	0.0402763	0.197363									22649	45599
																							18244.3	17233.4		4462.67	8127.44	37713	7932.85					735.979	12175.1	1239.09	0.073085	0.0345674	0.0666523									17355.9	44143.6
																							286.65	17333.5		10935.8	2061.54	13040.5	20914.9					7940.84	8589	1805.67	0.174503	0.0227106	0.131781									47362.9	12771.7
																							10250.5	30701.4		11020.3	7088.35	24994.4	22300.4					5565.19	8743.99	1517.98	0.100589	0.0172511	0.261056									15701.5	15502.9
																							18.317	7249.06		13921.7	3492.9	43590.6	4534.51					-374.89	3483.73	12253.4	0.135412	0.0326915	0.0301937									48217	37548.5
																							18.3896	39332.4		10376	7488.2	74498.1	18963.9					-334.09	6620.24	579.094	0.176932	0.0479222	0.341836									17650.3	20593.8
																							43026.6	17152.3		9004.81	6344.02	10704.1	24297.8					-744.244	7401.22	4725.52	0.0526313	0.0256745	0.0433777									41072.6	13128.8
																							-14.4154	27488.2		12814.5	14206.9	9676.05	19713.8					680.488	8232.8	3627.5	0.012956	0.131721	0.296938									55358.5	55350.5
																							16608.1	15840.9		13873.9	7017.71	33485	22201.6					-544.423	11706.4	-82.1925	0.167297	0.0771441	0.298631									31565.5	14964.9
																							14767.6	6198.12		18853.3	14204	46481.4	5380.52					782.007	9091.88	1898.35	0.131842	0.145349	0.0785839									49172.4	61678.3
																							7.37722	14069.4		6063.53	4510.84	58994.1	12552.4					-1586	1062.54	2416.22	0.123215	0.0351224	0.0602604									60177.4	9454.55
																							35.097	20844		8770.98	6525.73	32965.9	15837.9					382.152	7011.67	2388.69	0.169975	0.0458947	0.264428									25114.4	38895.1
																							24.8214	11043.2		11584	5271.57	29519.1	8590.93					-1822.02	8415.84	6747.24	0.0421829	0.101856	0.224445									36897.1	27172.4
																							33431	6752.82		5430.39	13210.5	6735.24	16938.3					3252.78	9523.48	787.123	0.239998	0.0549199	0.0791708									17593	16732.8
																							21211.6	12188.4		16009.9	8086.34	8135.63	11188.9					-3195.56	10786.7	1644.89	0.0240974	0.0213125	0.0499749									17823.3	24131.4
																							-12.8617	33273.4		10433.7	23710.1	30359.7	39483.3					7229.6	4418.59	3617.87	0.151489	0.329629	0.219339									29092.1	30012.7
																							39027.8	13062.4		7037.38	17252	43368.4	18879.5					6763.12	9049.73	5884.78	0.254768	0.0163248	0.160788									19844.7	24337.2
																							24760.4	4625.73		12329.7	6327.52	43363.1	19862.6					853.203	417.437	1887.94	0.182721	0.0449229	0.364957									8531.76	26929.4
																							10.8661	8985.78		9724.11	7428.6	46032.8	7554.6					7661.93	2297.51	-215.515	0.0883221	0.221813	0.0558514									48937.5	51305
																							23750.5	5260.86		2983.59	13769.8	44972.5	8939.3					13511.3	2225.27	7824.42	0.0353942	0.0724182	0.064304									7676.06	47656.9
																							27904.2	12932.2		10752.8	8631.14	6268.87	16746.6					2561.5	9119.4	1432.81	0.0224562	0.127359	0.118691									18082.7	59050.5
																							16.879	2728.77		5955.87	6467.05	20506.1	15208.2					5622.2	3300.76	7665.86	0.0415905	0.0392386	0.16019									24699.2	59238.3
																							5247.05	22968.5		12007.3	5379.03	28092.5	5693.36					5446.29	7621.49	4034.02	0.149208	0.0334728	0.103979									53576.9	61971.4
																							11529.1	18694.6		5825.53	9897.02	14360.8	25753.3					2891.11	1294.41	5156.48	0.100928	0.0402672	0.098027									55777.6	10681.6
																							14846.4	7723.48		3007.72	10528.4	56097.1	6521.01					3179.89	5586.65	10156	0.0968028	0.11007	0.0617102									38994.7	44998.8
																							4.84854	30188.4		10957.5	7721.75	36388.1	6390.06					7945.11	3158.97	7644.82	0.0771302	0.0299574	0.122512									21406.6	38373.2
																							6063.97	7902.91		9470	437.245	24628.4	12632					7331.54	81.9016	1412.38	0.0459066	0.0440319	0.328373									18398.5	24056
																							52.534	11157.3		13389.2	10426	15811.4	18950.2					5961.08	7417.36	5835.48	0.0865311	0.180947	0.0624596									7314.78	62155.9
																							21896.7	13513.8		3789.89	3304.38	95413.4	15783.7					4235.6	9560.74	13761.8	0.0488084	0.0691858	0.0446891									21760.8	14509.1
																							19.8758	8157.99		3225.85	2754.73	20864.6	6994.03					19757.3	3595.07	563.105	0.0455788	0.0181052	0.197314									34042.4	53867.1
																							51.675	3213.11		6442.5	6058.36	50619.1	7605.35					5839.96	-516.814	2966.15	0.0373915	0.158791	0.278226									25674	68781.8
																							-13.37	7780.11		4870.42	3882.82	23266	26212.9					8294.97	5973.45	400.182	0.204614	0.06146	0.0586248									20687.8	63337.7
																							5506.01	11973		5561.83	6391.76	25352.2	4997.96					9313.11	6192.5	8969.14	0.0914184	0.0376636	0.0639731									17228.7	58884.3
																							9076.01	9112.94		13139.9	2487.22	35688.6	16938.4					11493	10459.1	5871.97	0.0807287	0.124623	0.145127									25182.8	53605.5
																							24234.7	10802.3		3253.68	5199.23	13766.3	25704.1					6912.42	7152.38	2375.43	0.102079	0.237227	0.0796772									20799.8	39253.6
																							11205.1	7961.1		6117.55	12800.3	29421.4	13648.1					2509.58	1766.62	2044.59	0.109586	0.364752	0.125243									7429.14	49557.6
																							210.849	25057.1		12434.4	6350.73	18085.3	14421.4					9188.54	3410.02	6068.93	0.125452	0.336907	0.10293									12923.4	42450.5
																							11309.5	8462.84		1339.3	5586.73	4365.75	11495.8					4257.82	3693.4	4114.5	0.150995	0.29169	0.0919883									12933.6	17567.1
																							1927.27	2728.05		11535.4	4842.45	12956.4	4698.47					2837.8	10150.1	660.725	0.140912	0.00819394	0.144162									13879.4	60080.5
																							9687.13	25870.6		16787.8	7093.78	14310.1	20020.4					7021.95	6534.86	4573.93	0.165742	0.0990945	0.0403277									60315.9	45567.2
																							14321.2	2555.06		9630.34	4336.17	29383.7	5821.9					268.348	5126.44	1631.63	0.0839347	0.0285463	0.0544424									14472.8	37532.3
																							8927.76	9634.37		691.863	5970.81	19980.7	5637.96					2847.96	7057.51	5992.14	0.204413	0.130993	0.0270769									42421.3	52171.9
																							8258.07	13879.5		9857.49	7524.03	23265.8	2735.59					5345.62	8829.17	2491.14	0.0604341	0.23104	0.0487284									14495.1	42808.8
																							10182.3	3609.7		5033.85	11952.1	32552.3	32778.6					5284.76	11454.7	-315.962	0.167969	0.0715737	0.125648									34621.9	34278.4
																							10792	14567		14223.5	5586.52	18969.3	32722.7					7692.37	7094.46	1812.05	0.0663408	0.100249	0.0361729									16711.2	47222.1
																							12882.6	10367.5		4449.37	4123.26	41579	33065.5					3275.86	14194.9	2946.75	0.15728	0.140905	0.0824805									39146.2	35060.4
																							4887.89	12304.1		9431.64	4241.69	24596	75432.9					4735.69	3358.97	3892.62	0.0314159	0.14933	0.0408765									33786.2	55091.4
																							5733.35	6187.44		3483.94	5539.11	19191	83634.1					3692.22	4231.86	4026.18	0.0481885	0.194044	0.0582846									49664.3	28342.6
																							6006.02	2247.3		5355.04	2603.43	15450.1	46645.1					9031.05	3222	-405.884	0.0583177	0.116114	0.0508987									20646.8	47150.9
																							11205.6	7570.06		3773.69	16032.5	21500.4	76379.8					7464.17	3919.41	1993.88	0.181764	0.0495527	0.0454283									30316.2	48728.1
																							9564.18	5553.73		4802.5	10810.3	29744.3	37029.5					7899.24	6551.41	885.126	0.182994	0.108504	0.0582836									18428.8	20595.2
																							6699.23	16005.6		2578.6	1853.32	36012.9	19510.5					7299.93	1818.77	2039.97	0.0734041	0.0353981	0.0955308									43476.6	49371.8
																							12163.6	12357.1		2101.36	2003.27	29019	77786.9					7349.26	3231.44	1612.28	0.14455	0.0171918	0.0545672									12948.3	44098.1
																							18679.5	12697.9		6734.01	5201.1	57450	43370.9					11051.4	6211.9	476.561	0.185423	0.0313499	0.284805									40238.8	23392.1
																							6032.6	13261		3122.1	2317.1	7329.23	63823.3					8636.09	2409.87	-685.464	0.0162439	0.0974484	0.0799019									18246.5	47434.2
																							9048.81	31541.2		6202	2808.22	21042.4	68635.9					4490.75	3082.93	2330.08	0.152629	0.0485959	0.11995									17204.1	36397.6
																							4800.74	37533.3		1705.18	1831.07	70586.9	44910.3					6489.23	-1502.53	2576.99	0.190295	0.066163	0.254593									9976.08	20653.1
																							15054.5	9713.07		1824.14	1257.8	74737	78201					8634.06	1141.54	4114.65	0.0602319	0.154805	0.152927									19869.1	45651.6
																							8318.56	17847.3		4738.22	1232.94	40551.7	32102.6					6930.96	4628.13	879.834	0.163609	0.0370185	0.450568									29303.8	30209.1
																							12056.5	5961.64		3619.33	3536.54	28895.5	41615.8					8368.67	9386.87	1663.22	0.0331784	0.104521	0.287563									17263	52782.8
																							16644.2	10218.3		337.632	3860.14	73080.6	29300.2					3795.96	2466.34	-356.385	0.134553	0.0765351	0.139675									21477.5	14798.2
																							17845.5	2845.84		1054.4	1609.02	90024	22077.2					7592.58	7545.39	3257.06	0.114934	0.0408732	0.236824									37598.2	35139.7
																							15664.9	3360.71		6013.94	4611.69	25787.2	54445.9					2778.48	3515.58	1553.05	0.0383418	0.0469276	0.152444									35044.3	18259.1
																							11511.7	17391.7		16030.2	4162.23	33727	17563.7					6211.87	5598.42	2141.48	0.126364	0.138387	0.327371									29105.2	11949.3
																							22904.4	4932.84		13703.2	4320.59	47548	45118.1					13989.7	1269.03	3600.22	0.111039	0.106277	0.0155969									29691	12570.7
																							14971	18670.7		5076.78	1043.05	9690.96	40322.5					6408.64	14026.2	4151.4	0.114576	0.0775511	0.0783264									19816.3	10630.9
																							10427.2	6382.72		7349.19	4751.47	39853	26027.2					11902.7	2443.5	2385.97	0.056445	0.0520326	0.35025									8100.17	26287.5
																							29455.7	38681.7		7521.02	1259.6	12012.7	53727.8					3524.99	3607.4	7118.56	0.0559042	0.276162	0.213779									36496.2	45622.4
																							10134.7	17691.3		16510	9023.92	48114	40305					10788.7	4764.37	-771.591	0.106212	0.112765	0.199492									26584.4	16502.2
																							23236.2	6644.72		4653.59	3748.07	18475.6	34753.8					578.723	14197.4	3960.27	0.0517133	0.0953345	0.151451									23379.2	22731.1
																							32823	6834.22		8667.62	2429.64	49164.8	25630.7					2742.98	9189.83	1999.28	0.142752	0.0964297	0.254548									34294.6	32605.2
																							46492.6	6364.16		3273.79	4631.64	88301.8	12715.3					255.395	2678.49	7214.46	0.118172	0.183234	0.145825									16790	24746.5
																							38727.7	38822.8		6710.62	2515.6	63805.8	25512.5					5819.4	7743.05	3538.24	0.172693	0.0307255	0.159281									28889.7	21736.6
																							40094.9	12312.1		3755.37	4523.9	30526.7	30478					1856.24	7195.36	6399.28	0.136265	0.0407149	0.178943									28890.7	26760
																							27585.5	18264.7		8170.31	11907.9	11515.7	14159					5204.53	4175.93	1676.29	0.129606	0.128412	0.301218									27360.3	33047.8
																							16695.1	6450.49		13533.9	3471.49	31849.2	52335.6					7300.74	2065.1	8315.28	0.113748	0.277594	0.204									23756.9	16868.9
																							15849.4	13860.2		8457.74	5836.61	44095.7	21785.7					3942.62	859.894	1140.04	0.0434285	0.385612	0.140836									36275.4	25735.8
																							30915.8	9640.68		2863.34	4303.42	30607.3	24386.3					-516.897	3248.84	7272.59	0.112975	0.073571	0.436641									27326.9	15218.8
																							10074	9384.35		23750.8	22632.7	60821	23063.2					101.245	790.921	6479.02	0.165974	0.115929	0.345936									17361.3	18711.2
																							11481.1	10302.4		12352.9	2516.38	39509.6	15450.7					5192.24	5519.24	2450.23	0.113443	0.195112	0.11957									31500.8	30822.8
																							14624.5	12466		10478.4	5759.33	7525.62	8624.2					2961.67	3229.59	-1176.33	0.124995	0.17573	0.411017									12744.5	56546.8
																							30375.6	11028		1134.8	5179.88	59414.1	41241.1					-165.296	447.811	8688.19	0.116008	0.0709015	0.273501									25213.3	9956.01
																							25691.6	11181.6		10280.6	3489.45	9039.49	23027.7					5411.9	-87.43	-895.988	0.0691135	0.0586134	0.32403									33092.3	20034.3
																							25563.9	23945.1		10289.2	12892.9	42928.1	24066.7					5683.39	8534.67	508.788	0.232619	0.116632	0.420252									22061.3	24939.2
																							23807.7	17973		10910.1	6149.52	25066	34942.3					3292.59	6242.78	7401.57	0.0882617	0.207915	0.297773									9302	24427.8
																							35886.6	12605.1		7110.43	5248.65	34892.6	64538.7					6883.65	1361.28	1210.2	0.144366	0.0819699	0.106365									56250.3	33891.7
																							16261.8	13391.3		8256.99	7054.57	33691	29152.8					5734.2	10543.6	468.691	0.206546	0.232563	0.130617									57403.9	21410.8
																							13480.3	8156.59		13067.2	10622.5	41832.5	11092					8360.94	950.206	5900.71	0.0553915	0.0514938	0.360609									59024.2	36516.9
																							20731.8	16871.6		2832.37	8468.98	74282.4	9160.34					10832.9	9069.4	10518	0.0455692	0.0296724	0.137833									33051.2	30564.7
																							42721.9	12722.8		17651	3375.16	36942.4	37746.2					5462.88	2715	3956.66	0.231288	0.229856	0.136169									25426.1	15902
																							12446.6	3130.91		7340.45	-90.1797	71800.3	17349.6					6870.46	-192.801	1819.27	0.164313	0.0392777	0.290822									23019	17018.2
																							22814	16241.8		4518.85	2484.87	24018.3	51532.8					8934.26	-35.6276	2902.22	0.139437	0.0585952	0.198697									24186.7	26929.9
																							28028.8	5046.93		7916.29	1760.08	29991.5	9849.26					7052.42	4793.14	2720.53	0.208292	0.031458	0.133746									44133.4	13859.7
																							35336.5	4672.3		1588.69	9628.28	21712.1	26017.6					14553.9	10719	2469.77	0.0304503	0.136841	0.228822									17368.8	10861.6
																							10540.3	17569.9		1201.29	3539.64	26625.8	11487.1					12635.8	3220.78	-1502.96	0.14887	0.0557558	0.451894									59337.7	2390.79
																							21424.2	10940.5		7789.12	1831.51	80862.9	24150.7					5230.17	6457.4	1186.36	0.111972	0.334017	0.0364576									20623.2	10885.4
																							22775.8	13116.5		6628.97	3520.6	8183.63	14626.7					9395.11	7188.37	8756.51	0.257874	0.067726	0.185638									59672.7	22310.5
																							12240.6	5736.83		4374.95	266.735	47870.8	20687.3					188.449	952.33	9907.37	0.139162	0.144996	0.449717									44577.6	18956.2
																							23054.3	9857.87		290.987	5660.92	33422	36766.6					560.288	7586.03	1896.71	0.119691	0.31618	0.0645118									29144.2	22707.2
																							16804.9	2913.06		8997.53	6949.51	68991.5	27684.4					9816.61	7330.15	3482.28	0.0409082	0.0276765	0.0455126									41111	18041.5
																							13826.5	1858.52		1572.97	10784.2	16545.8	8682.32					5678.06	5966.23	12722.1	0.104361	0.208479	0.156701									66273.6	22480.8
																							16826.6	8662.2		501.405	933.123	22955	11219.7					1300.45	6154.94	1999.92	0.190368	0.0282739	0.140704									35107.5	5818.97
																							30194.3	8995.42		9553.56	12065.8	14130.3	19718.8					9538.6	877.931	-73.1221	0.0594752	0.146467	0.33819									54195.6	10416.9
																							20528	31585.5		8207.87	6496.75	31279.2	20991.5					6545.04	2488.3	2388.48	0.170892	0.0795597	0.434064									42190.5	9018.53
																							11000.3	10534.3		2475.82	2815.22	33238.7	18566.7					278.442	6488.72	9261.86	0.14533	0.130574	0.0428391									30789.7	7770.8
																							13024.1	7076.75		5386.8	17574.8	19849.6	21875.4					12557	5003.92	1398.94	0.248672	0.037424	0.0858862									35265.5	10898.8
																							26324.4	9831.67		640.216	1452.44	64474.2	15481.4					2259.62	10746.4	833.294	0.21402	0.0414699	0.131831									60696.3	24257.7
																							17989.5	15014.4		4006.07	1205.73	56393.9	14570					14371.4	2263.12	8276.14	0.0717206	0.0396994	0.352241									47848.8	12795.1
																							11717.1	10587.1		3392.71	11435.3	27729.7	37813.7					4059.68	4739.53	1562.8	0.204793	0.104467	0.0294211									43458.6	21621.7
																							11575.1	6801.28		6770.67	9302.7	26590.1	15786.1					6990.86	7754.58	3411.03	0.0694422	0.173436	0.147436									40321.6	23397.3
																							21127.4	7160.01		12268.6	5377.76	21587.5	16273.2					5470.94	3598.2	4726.4	0.0358196	0.087101	0.0573837									65018.3	12216.8
																							14403.5	9913.62		8082.04	4243.32	14999.5	25059.5					1983.76	7049.52	5871.93	0.124886	0.0224631	0.247687									47514.5	11549
																							11190.8	10288.6		2529.19	12876.9	23326.6	4855.18					3239.55	6104.38	3697.08	0.141499	0.120486	0.244714									49097	11974.2
																							19220.8	7842.56		11908.5	6758.77	33065.3	29500.3					2626.21	3310.53	5163.8	0.0602902	0.0224502	0.127937									52725.8	29164.3
																							23881.1	10453.6		2806.7	5831.06	17708.2	16109.1					10593.6	5310.28	11810.9	0.118962	0.197138	0.196813									32149	12263.2
																							6565.71	9993.1		2572.48	3466.68	36388.3	20308.2					2612.66	2253.27	6868.87	0.0745716	0.0168061	0.0303161									48337.2	14213.7
																							21764.7	9246.63		1144.73	10370.1	59561.3	32465.3					5097.19	1656.23	6406.57	0.135354	0.0251073	0.299443									67058.5	6477.42
																							26176.7	16346.9		16898	5613.15	28520	12676					13347.1	7300.62	4375.41	0.085051	0.121416	0.128241									47144.4	15096
																							23537.1	8434.42		9831.4	6684.16	26310.9	51775.8					7731.47	1291.69	2244.1	0.0570965	0.0979209	0.0626767									32079.9	14301
																							28096.2	9644.75		15006.1	7609.76	49116.1	6263.35					4981.26	3330.87	3129.13	0.0891068	0.137117	0.231681									29320	14837.3
																							27425.4	9243.99		6215.6	14165.3	38626.4	22771					2001.08	1951.19	7474.18	0.138701	0.177317	0.192849									47482.4	9490.25
																							13994.8	9543.28		5300.75	6232.33	32458.4	38197.2					3504.9	5547.78	7409.01	0.0755271	0.140611	0.0463565									45263.9	9343.71
																							43796.1	8746.64		2154.24	6101.97	17750.8	8210.02					7310.17	6112.78	5790.37	0.0890212	0.0468314	0.0761227									34592	24338.3
																							30301.1	8092.19		1377.63	7771.35	13896.4	12794.2					5920.7	5597.48	12880	0.0611845	0.0357864	0.0191354									44267.1	10069.7
																							23800.6	21477.9		9296.02	13057.6	15537.4	12952.4					4120.35	6390.18	6895.03	0.0859212	0.0260034	0.232302									57311.8	10481.3
																							13910.3	6159.98		3690.04	10919.6	50527	13721.5					12717.6	4787.11	1240.15	0.027494	0.0716201	0.173671									45395.8	6067.52
																							21738.5	3674.36		1851.79	4422.08	19205.2	9927.53					6982.44	3933.77	9974.32	0.0657565	0.0531917	0.172764									63601.6	7404.32
																							40211.2	16164.5		5403.84	8151.2	43114.7	26110.2					6343.46	3177.47	1210.84	0.0412469	0.0737571	0.153414									34534.3	15083.7
																							9492.19	14679		14540.3	4479.02	21934.1	38536.2					8336.74	4538.78	3102.39	0.0176478	0.15271	0.024386									58865.9	13752.7
																							11031.4	10124.6		783.614	7677.57	33836.7	15697.5					6332.6	4861.91	6084.39	0.0759778	0.0321277	0.124401									25106.5	11434.1
																							10027	10773.7		1470.64	10491.5	42098.1	20059.2					3034.25	7531.42	10557.1	0.0886735	0.0794623	0.104677									36686.5	20207.1
																							3859.17	8392.62		16015.5	3235.73	49426.1	13703.8					7892.35	3360.6	6437.89	0.166644	0.323121	0.0698678									26897	8769.55
																							8146.61	7722.24		9367.87	8007.85	16677.7	6111.94					4040.55	6200.76	9357.38	0.0151098	0.0360279	0.130636									49547.3	17010.8
																							10859.2	3217.22		2618.77	7062.15	13982.9	63077.6					6004.84	6409.4	10657.3	0.0287433	0.0199455	0.195672									16718.2	12906.2
																							18491.3	6974.98		4976.15	14987	50678.7	55709.5					3153.13	4327.96	3123.98	0.0194459	0.201751	0.12626									48263.4	30987.8
																							10031.9	6335.43		5036.51	9669.89	21941.4	15902					10372	5010.27	8816.34	0.0176702	0.0265428	0.0842653									24241.3	15066.2
																							10581.3	12452.6		14598.5	8715.78	39560.2	40352.2					3822.09	2598.94	751.123	0.0163089	0.144276	0.0211219									24437.2	13739.3
																							6982.74	5426.81		8334.07	7661.1	26904.2	35731.4					6201.54	10425.7	8864.66	0.0165256	0.022658	0.152038									39885.7	24315.8
																							9111.1	7073.95		17268.7	3099.23	29901	20117					2259.26	2828.1	7171.09	0.0176524	0.115705	0.151041									20800.3	9877.7
																							8281.1	9089.86		3052.33	15730.7	39645.2	83364.3					11175	6464.64	5810.9	0.0311371	0.0275232	0.0986304									15052.8	12011.7
																							5048.37	11196		5446.9	1015.09	1046.6	14771.9					5079.54	6589.62	3193.41	0.170043	0.153828	0.388821									21567.8	19337
																							10031.7	32693.9		11203.8	14869.4	10858	12840.2					5185.13	6338.45	6335.11	0.15601	0.0242841	0.0570585									15481.3	12637.6
																							7103.78	19962.2		1429.23	25542.8	19096.8	47627.9					7874.6	6644.67	6992.05	0.193841	0.0722536	0.259362									16796.2	5668.42
																							4943.18	9145.45		21599.1	4828.58	20107.8	77653.9					2620.01	6727.99	1039.83	0.1108	0.0188525	0.108358									28015.2	19890.4
																							7000.21	11004		11923	2227.75	13238.6	47542.4					4542.52	3838.2	5188.64	0.0654501	0.0603315	0.239845									23695.2	11237.7
																							4925	30798		12027.4	1250.09	23993.2	14264.5					2415.22	4519.46	16863	0.0600801	0.0286989	0.270461									18881.2	26841.2
																							3037.85	17910.9		2078.67	1155.61	36244.4	33981.2					180.623	7035.98	5879.88	0.204957	0.0943262	0.214829									16161	10140.1
																							11295.3	18090.1		7435.12	12376	19370.6	22331.8					3522.12	2196.74	8742.41	0.0868717	0.127352	0.226111									19426.6	20482.2
																							13566.3	20344.1		602.127	4280.85	11093.5	8705.63					5118.44	6137.52	2385.49	0.223936	0.0319446	0.120152									13940.4	5835.35
																							14013.5	10188.3		9710.51	7910.73	14701.1	7140.93					4232.17	7333.13	12883.2	0.0516173	0.019817	0.200435									10281.7	7190.25
																							7026.9	17795.7		6377.55	17486.9	11667.4	34849.8					3134.51	14122.6	2553.32	0.0428659	0.144971	0.134182									17633.6	18928.9
																							6524.43	13042.3		15786.6	5936.15	30826.2	44247.2					3187.53	4827.81	6501.95	0.0524528	0.0603143	0.144293									6882.63	16521.3
																							5211.47	20008.3		9960.46	4420.02	24640.7	27799.6					4099.84	5490.54	6931.56	0.0880448	0.0249537	0.146087									10302.5	17911.1
																							5271.83	10485.7		8873.86	3790.27	15166.4	20376					3920.25	3724.16	11393.2	0.0645643	0.0379254	0.181595									37457.2	16907.8
																							10696.5	18035.8		13139.4	3873.04	19399	18646					7665.62	7735.63	1139.18	0.0298601	0.245767	0.18568									24479.5	12082.4
																							10085.7	27207.6		1061.92	8237.8	26191.2	7038.54					3724.21	13311.3	6854.46	0.0718179	0.0810325	0.339307									23178.4	9043.47
																							4948.68	9997.36		9654.05	2290.93	48490.1	39000.3					2951.71	3121.13	2135.11	0.264656	0.222459	0.100125									31101.2	12271.4
																							21245.4	25109.5		10189.9	15988.8	16619	26205.5					2243.18	6012.38	5945.6	0.0532996	0.325488	0.124903									21572.6	6447.72
																							14630	6129.17		3577.75	21010.9	25169	58075.2					892.409	10606.1	3231.24	0.0564112	0.236275	0.023159									32588	11872
																							20837.9	21410.7		10925.2	3954.68	15053.6	11822.7					3109.23	7064.38	3543.28	0.0683832	0.251974	0.21335									23633.1	10607.2
																							5526.75	8770.49		11976.4	3305.7	17618.3	21648.2					5768.94	-65.8901	15942.7	0.0886561	0.242363	0.263145									20963.7	39057.8
																							3318.34	20957.1		8984.13	10138.7	33761.3	22039.4					1156.81	-1150.73	6156.25	0.0268744	0.414452	0.421867									36376.5	5338.66
																							7959.34	13755.9		11070.4	150.782	28732.3	45339.8					4998.35	1264.48	10940.4	0.0188516	0.321552	0.340125									8781.94	11095.5
																							4466.36	17662.4		20924.1	3129.61	38822.6	23454.3					4105.95	2378.95	4653.96	0.0741716	0.168929	0.26119									13949.3	36077.5
																							9222.35	30934.9		4404.15	8608.66	24494	26634.4					262.749	8343.41	13969.3	0.0715652	0.0217141	0.235991									8641.87	25638.1
																							5568.05	14402.4		5629.83	7359.98	21702.7	48822.1					5175.6	1615.71	8868.24	0.0308211	0.0488637	0.121163									7640.21	18593.6
																							6014.14	20544.8		9587.13	14466.5	14407.1	21860.8					9901.97	12103.2	7692.59	0.0392271	0.171846	0.269417									26207	17031.1
																							888.725	10894.5		8659.14	3952.69	18364.1	51209.5					1821.19	8062.26	4918.45	0.0397692	0.110198	0.0679108									10494.9	8249.26
																							4640.58	19838.5		13815.5	3644.74	21005.9	14666.4					1611.98	730.809	14833.6	0.0294301	0.236045	0.20438									12183.6	3256.18
																							4816.01	13753.2		23132.9	6712.89	23262.2	7895.91					2361.03	6774.17	8587.39	0.221177	0.324606	0.121463									27165.2	9245.07
																							5286.34	6587.51		12665.4	22734.3	31078	18302.6					568.554	3608.14	1836.27	0.0406448	0.265937	0.0314796									24120.7	12361.4
																							12768.5	16211.3		19203.5	3763.25	33305.5	55710.7					4008.63	5725.4	1690.73	0.0356929	0.294885	0.255576									23429.5	13891.5
																							5784.35	11939.6		6206.36	5158.69	42593.6	5642.9					884.256	6939.05	1746.35	0.0944391	0.351019	0.132537									14262.9	7648.1
																							13614.8	18438.6		5543.87	7857.95	10285	30834.6					3971.71	6376.84	138.467	0.0400777	0.382546	0.251822									18445.5	27968.7
																							7013.65	7158.7		4358.01	1033.25	10838.2	23423.5					-1257.9	4751.01	9980.67	0.0808132	0.148158	0.25945									27244.4	29611
																							7469.95	19047		7603.52	14237.4	26940	7426.14					640.409	8774.05	9071.68	0.188806	0.356914	0.108689									20595.7	18359.8
																							18975	33118.8		9820.92	3813.58	14753.1	20049.5					1467.41	9207.33	2147.37	0.148224	0.034719	0.332135									16995.5	11603.6
																							22899.6	15472.2		3059.35	8130.34	35861.2	51744.2					6931.53	9426.53	5988.15	0.211595	0.043567	0.192256									11571.3	8018.77
																							4784.52	29431.6		6506.97	1166.03	29153.4	10535.6					4015.61	13828.9	10066.8	0.134342	0.0255702	0.397814									25805.4	22551.1
																							4447.31	16990.8		4615.17	15794.7	34581.8	45010					272.574	5580.3	9742.65	0.065082	0.111826	0.156862									9452.8	17022
																							6822	30377.4		4412.61	469.396	40461.6	49084.7					562.166	9692.61	1521.24	0.0723419	0.0665084	0.128689									26644.5	32635
																							4764.6	41108.4		12895.5	209.795	22327.8	9628.28					522.117	1709.25	3132.46	0.0756507	0.0908867	0.191002									6453.13	14494.1
																							5439.49	18036.8		17676.2	1346.14	21261.8	17769.2					364.273	19401.2	8774.35	0.155747	0.0547573	0.0958576									24152.2	15636.4
																							7522.25	24428.9		3595.41	1619.36	23040.4	13283.1					458.537	8310.42	7883.33	0.289431	0.0391167	0.19004									19798.1	11187.5
																							4793.54	4688.13		5512.79	1133.96	57336.1	30217.5					-945.161	20928.9	6134.46	0.0263665	0.0473143	0.327273									22341.3	4972.52
																							3151.96	4953.78		748.642	194.129	19903.9	13092.1					-443.982	15988.1	8025.89	0.220043	0.140293	0.0834545									7877.42	54832.8
																							3892.56	8715.57		2757.16	3612.2	14191.2	36839.1					1732.51	7641.35	12564.2	0.025723	0.308797	0.203014									13190.6	10390.6
																							2290.67	12671.1		3018.25	6437.34	34201.5	18227.2					5045.06	1271.04	9125.11	0.0334631	0.112018	0.21689									8144.96	25177.7
																							1880.71	11004.8		1150.42	7295.23	8035.3	36673.1					1034.25	11052.1	5024.68	0.0363499	0.0743903	0.168622									8477.15	13684.6
																							4337.37	30549.1		4773.62	4443.82	21827.3	39621.4					3201.39	3610.62	5078.57	0.0408362	0.0877504	0.156618									17152.5	46405.2
																							5403.79	7236.06		12903.5	1373.43	11214.8	8592.44					1863.09	296.741	3307.69	0.0377898	0.0395773	0.16538									15225.5	7550.76
																							16757.2	31572.4		6644.58	2344.85	26679.9	14913.6					1934.88	852.596	3703.35	0.0925174	0.036321	0.172072									15416	10888.6
																							8626.61	8019.44		1455.18	2491.14	29463.3	21425.8					3563.84	6788.29	7012.53	0.059716	0.262873	0.298995									13843.7	41434.9
																							2269.6	42110		1127.28	6629.94	34600.3	6592.22					306.832	5112.71	12105.3	0.0685011	0.0383101	0.0338546									22630.2	14158.2
																							8730.59	26036.3		5933.41	3689.14	71365.4	18126.3					3619.5	2489.97	4089.67	0.0320719	0.105139	0.140882									27420.5	12134.6
																							12936.6	14813.5		3965.3	1246.94	18973.4	26921.1					3504.56	459.749	7176.23	0.0326215	0.0406112	0.056725									13606.8	11837.4
																							4202.51	17905.4		2199.47	86.9036	19835	14315					777.179	3428.75	10085.8	0.096761	0.0735171	0.10537									12834.2	23038.8
																							14163.3	29268.5		2204.35	20543	16830.2	19367.7					693.146	6794.53	1060.85	0.0453575	0.168465	0.0939877									31945.7	17485.9
																							22341.4	35101.7		431.831	3304.09	52645.4	16712.6					807.331	7290.85	5210.54	0.0980734	0.0631216	0.0804621									30854.1	13494.3
																							4320.67	15722.3		7942.54	3005.15	42006.7	8533.87					199.518	8552.19	7108	0.0559242	0.0696375	0.162932									20123.9	17442.5
																							8101.64	45380.5		3850.05	3612.05	33302.7	35188.5					1583.47	7552.86	2110.59	0.0648481	0.122075	0.0870043									23018.8	10225.9
																							4736.31	4438.02		2336.75	4668.42	50756.7	19752.3					3097.87	12537.1	4091.27	0.0381716	0.0479645	0.0627897									29604.7	9858.5
																							3221.09	10472.8		1935.54	1608.29	22365.6	43705.4					3337.67	10099.7	3632.55	0.0371953	0.133748	0.0958619									10866.5	10763.3
																							5325.53	8726.14		1341.27	1717.68	17361.8	20743.8					1989.7	15454.7	9426.61	0.0198118	0.228334	0.10553									15647.2	10247.1
																							6992.58	11675.2		1725.97	2314.53	24888.8	21502.2					-247.747	1971.21	579.069	0.058261	0.224311	0.314807									15200.9	4050.18
																							5964.65	43171.4		2212.06	7186.48	43226.6	27423.8					1471.66	9434.27	5067.27	0.0423078	0.0181285	0.293326									12961.1	9137.32
																							7349.45	6895.24		2099.37	7008.92	48654.8	38597.5					272.318	17189.3	947.097	0.027987	0.0646825	0.166182									6693.67	8656.54
																							6349.55	5490.12		435.883	2234.69	18540	35574.4					289.225	8631.82	10406.4	0.0529361	0.0964383	0.0714559									15928.3	14321.6
																							3124.25	43118.5		4071.54	7382.91	36584.8	35475.5					2631.02	17618	7152.79	0.173488	0.026902	0.0778559									3870.72	4003.37
																							2957.29	14402.7		2448.43	1790.06	27555.2	31595.2					-376.984	7413.68	1263.87	0.0481458	0.0680937	0.107556									15265.1	9645.25
																							3174.93	21908.3		1982.35	1764.62	51060	33106.6					765.034	12115.1	4691.69	0.110025	0.282261	0.103915									15437.6	9657.59
																							4541.57	27632.3		2822.54	1099.06	16982.3	41887					2988.25	8501.01	6600.7	0.135344	0.071168	0.118298									5630.41	12322.6
																							5283.72	3025.94		1441.68	4705.54	21259.2	52278.8					1968.82	3044.89	-3.9556	0.0443098	0.0327753	0.0640661									8410.23	9109.01
																							4244.62	24608.9		6084.41	7467.8	7574.12	22161.2					1486.7	15966.7	2355.02	0.0735199	0.0848696	0.0288396									4441.21	11532.3
																							4139.53	12705.4		1072.96	2130.43	69089.5	35919					6111.28	14359.2	360.717	0.0916097	0.028416	0.0674534									15449.9	21354.4
																							3942.38	8306.42		5601.88	2971.47	23062.3	15554.2					6038.73	8069.79	2318.99	0.0900611	0.0534143	0.0874338									9862.54	17031.9
																							3145.87	8516.6		4291.07	14062	102191	75276.1					1197.85	19542.2	4205.31	0.0422007	0.020682	0.0480854									13224.9	12805.7
																							6286.31	9566.3		6176.26	2264.44	46701.3	16087.2					9361.85	14262.4	1271.26	0.0596906	0.0499126	0.112042									13628.9	10642.8
																							3699.37	32706.7		14751.2	1639.02	23769.8	39233.2					649.432	16430.4	656.561	0.095503	0.122173	0.17879									9955.78	26958
																							9768.56	15769.4		5572.55	2049.66	29998.9	19340.8					7954.75	21597.5	2687.35	0.0466759	0.0217778	0.0612181									12592.6	8352.88
																							13734.6	34439.3		3118.54	4190.39	43832.7	29193.6					8709.45	7290.27	4971.24	0.258131	0.0978647	0.0676037									8674.21	10206.2
																							11149.1	3469.17		13093.9	2048.11	38326.3	54974.2					2081.17	12961.3	1385.44	0.0351098	0.0194953	0.0763548									10941.1	9651.36
																							5427.4	24649.5		12000	1815.16	15530	33054.7					5811.9	11410.2	-70.0835	0.0326016	0.041323	0.0557937									7092.51	16712.2
																							4878.33	24762.9		7083.9	854.717	10446.7	32896.1					124.723	16884.6	997.625	0.0477395	0.227739	0.161683									12508.5	7800.04
																							4468.26	2932.04		20172.5	19717.7	41626.4	25069.3					4631.75	200.955	5778.77	0.0323405	0.401676	0.0543699									23181.2	8179.65
																							2661.06	10710.5		9285.51	24755	44637.8	37389.8					2266.34	13205	1512.21	0.0458889	0.0298391	0.062242									10784.3	6619.65
																								5165.41		9379.26	9429.7	51578.8	11967.9					1195.79	8422.36	-117.033	0.14211	0.0263013	0.0801501									19752.4	16302.6
																								7623.65		10087.7	4810.82	35582.2	45335.9					2903.11	13105.1	8839.37	0.221753	0.0284039	0.0929905									21111.5	25294.8
																								11647.3		9590.97	4455.95	24602.2	32869.4					-396.747	17258.4	4503.62	0.0335918	0.11152	0.142624									7077.05	20304.8
																								4093.57		9510.64	10443.1	36599.1	32944					7313.27	19674.3	799.266	0.22374	0.153993	0.221213									15044.2	36972.3
																								15301.4		10218.4	14248.9	24509.4	26280.6					3908.55	11100	1498.87	0.178835	0.338641	0.0400884									12327.4	30212.3
																								35775.8		10704	4593.8	87369.4	194.682					6852	9013.58	698.559	0.219976	0.346698	0.275616									16325.5	23933.2
																								11843.7		8034.52	5830.3	36403.1	31524.2					124.84	11648.6	461.562	0.0498199	0.0700337	0.0809898									16298.5	11359.1
																								6987.08		8155.25	8869.81	29493.4	33546.2					5597.83	631.7	-222.065	0.161586	0.385182	0.184108									15539.5	5972.41
																								24283.2		11563.9	7812.62	6639.61	36317.1					18056	15567.8	1949.18	0.0569509	0.0247476	0.136315									13329.8	10174.3
																								20261.3		18883.8	5623.55	81917.9	55609.7					4882.43	15336.9	-484.848	0.135656	0.411213	0.0947794									11361.5	67829.5
																								18795.9		1906.14	8074.24	55893.1	15176.4					12736.6	15861	1900.57	0.038517	0.213772	0.0561055									18315.3	20604
																								24967		8841.45	22780.8	51013.7	42406.3					7780.1	7877.13	1437.38	0.0560606	0.105124	0.118997									8835.38	53972.6
																								32406.5		5916.38	542.825	68382.7	24209.1					7053.9	11637.3	434.17	0.0625628	0.112648	0.316268									18397.9	3006.87
																								25206.1		6179.45	11971.9	12376.6	48353.1					24493.6	11979.4	2208.06	0.0798083	0.181223	0.204553									10482.1	33120.8
																								39860.2		817.442	13567.2	45356.5	23871.6					12848	4900.67	407.02	0.0404723	0.0764906	0.0964233									4120.14	51022.1
																								31167.3		15576.5	12433	29972.7	28263.2					8862.36	6491.92	1593.21	0.0315568	0.213493	0.2209									7623.28	34583.9
																								19277.7		2001.21	3194.01	30772.8	39724.1					-128.908	10063.3	-1918.39	0.0727256	0.146713	0.191608									4813.56	55582.9
																								33037.7		13265.7	5813.66	38937.9	39643.4					14485.5	14773.6	5262.04	0.0296449	0.153342	0.0485281									15080.9	54225.6
																								41010.8		10189.2	2132.58	42706.4	29475.3					10894.7	7381.61	382.838	0.268039	0.132887	0.0367738									6021.46	60355.8
																								10777.8		18844.6	7816.82	67255.6	59808.4					6599.99	13462.9	2306.53	0.110718	0.184715	0.0223093									38847.4	43545.3
																								30273		3048.8	8056.55	14216.4	45837.1					8309.31	6204.69	155.427	0.0277047	0.13873	0.134115									29667.3	22294.5
																								31648.8		5117.92	9223.12	60715.2	48397.9					3529.56	3153.99	4112.94	0.121594	0.240728	0.17458									29978.9	28453.9
																								22937.7		6115.7	9451.93	38532	28145.2					3882.92	7449.7	4329.65	0.0290562	0.0342295	0.0746735									44405.7	21032.2
																								23153.5		4293.77	6539.54	27337.8	27710.8					11772.2	7688.65	5174.41	0.190536	0.0414741	0.158959									8916.93	33655.8
																								8717.06		1477.2	754.029	59544.7	29641					5218.39	11824.1	4372.61	0.0305468	0.23036	0.0200017									22595.2	44858.6
																								30287.5		4690.2	5276.97	20660.6	18188.2					3872.02	15300	839.273	0.145593	0.212913	0.139962									49452.8	36513.8
																								19566.7		402.691	11035.9	39283.8	41092.1					8084.21	16262.6	863.616	0.154105	0.0257069	0.0723025									18745.3	15370
																								15560.3		3223.25	6681.68	22099.2	12298.8					3563	9423.08	2090.41	0.0528461	0.0938369	0.058792									9884.4	16241.8
																								15652.8		2390.02	15499.3	32005.2	52948.6					14807.6	11190.6	1457.74	0.0797559	0.208682	0.0825389									32541.5	45130.3
																								15767.9		758.952	10602	20028	45953.3					6706.93	1930.28	3994.15	0.0542159	0.401641	0.0603475									25341	14426.9
																								5839.88		2610.86	7185.23	39620.9	58934.2					13672.2	18755.7	2630.12	0.0397362	0.0969539	0.166065									26346.7	15971.8
																								7418.66		10929.5	22694.4	38346	49972.6					12342.9	14352	-298.217	0.0364456	0.103211	0.155527									18806.8	25003.1
																								15523.2		11589.5	7053.75	40199	24035.7					938.148	15062.3	3237.91	0.0534747	0.177366	0.0930651									36707.9	59966
																								6109.83		3788.14	12370.2	32905.8	29887.6					10224	18896.8	1257.5	0.036369	0.347096	0.17097									24991.8	36116.4
																								8192.17		7973	14304.2	43837	76630					11204	15422.2	2964.66	0.0328597	0.0941654	0.202608									3985.07	22561.3
																								10458.8		9584.17	5529.49	20466.6	64017.3					1372.37	16722	3924.42	0.0365599	0.0737098	0.0879921									16894.2	14964.4
																								29277		3314.49	3941.16	35397.1	26191					268.575	18745.5	2800.46	0.121324	0.207515	0.0810288									24079.1	12815
																								25365.6		7770.7	17427.1	41421	25711.7					10013.4	8387.44	1477.05	0.206705	0.290296	0.155441									39239.4	27449.8
																								3940.29		4521.99	9809.31	40433.6	50419.1					11047.3	7463.2	2165.24	0.0747684	0.117411	0.0612378									40367.1	42890.4
																								8626.61		10277.5	6170.6	20703.3	11498.2					14485.5	20331.6	1518.83	0.0764653	0.0746066	0.0443314									22696.4	22270.7
																								6678.62		4428.92	10784.4	34180.7	69744.3					11653.7	18950	328.654	0.0407844	0.0943569	0.207757									15587.2	46255.8
																								8706.43		7913.96	7107.66	31685.5	54966.6					3758.41	15481.5	2479.73	0.0291432	0.291377	0.060134									26590.7	8523.09
																								9828.7		7302.76	6637.71	23391.2	29712					11896.8	21685.9	2660.27	0.0820761	0.0454931	0.119922									19965.7	32775.5
																								6507.99		3209.18	4440.01	59994.1	14231.5					3038.4	12678.2	13344.4	0.0251683	0.0361524	0.336176									20998.3	12415.5
																								12007.8		1335.74	7988.32	13295.8	73341.1					17699.1	11097.5	6487.36	0.0517392	0.0452514	0.0279853									25124.9	13294.7
																								5381.66		7026.97	14695.7	21404.9	23444.1					10720.7	20371.2	9868.82	0.239763	0.0422158	0.03199									24011.2	20721.5
																								7580.91		1349.05	9285.24	9316.27	23019.4					22942.9	13221.4	6807.26	0.0294952	0.0515326	0.0984727									23514	18967.1
																								9943.66		4288.12	18453.6	46374.4	36611.9					18056.8	7310.9	5018.64	0.0684122	0.0285387	0.199853									37470	11504.3
																								10755.2		8017.78	11679	49594.5	51703.8					10550.7	8345.44	5789.94	0.0809969	0.183561	0.0428593									8321.57	12712.4
																								9396.12		2181.74	9850.68	31228.4	55637					10192.2	15238.2	6741.62	0.018286	0.0742481	0.104567									23254	7868.81
																								5068.12		6020.2	12881.4	27136.2	53952.6					19698.4	16375.9	5381.67	0.0256376	0.0853252	0.0783531									24751.7	24548.7
																								4285.9		8055.96	11961.9	33816.2	37666.7					15870.6	16068.1	4389.32	0.0400935	0.0841753	0.129905									32633	15051.6
																								8197.69		2740.98	6115.83	11130	30897.8					9637.55	9431.39	4680.25	0.140058	0.297403	0.0799302									21822.3	12898.1
																								7250.03		4335.74	6423.81	7138.6	23407.4					2424.42	12395.1	10226.1	0.025329	0.154048	0.232165									14205.3	10019.3
																										3344.58	5099.85	11064.2	18425.4					20584.8	18829.3	6383.2	0.0319978	0.0769401	0.077027									16289.4	31064.5
																										5019.71	13909.6	30753.6	17726.2					7029.83	6264.45	7601.08	0.0282834	0.119341	0.129528									29925.3	13531.1
																										10191.1	26024.6	10530.7	35070.2					3246.42	6676.42	4620.75	0.0430377	0.0938641	0.067985									36973.8	20074.9
																										13242.6	8174.59	42655.2	49704.1					4011.73	882.833	5420.2	0.0913003	0.252207	0.0521547									29935.5	16360.9
																										7039.37	6337.17	16235.5	21409.4					4217.78	2022.61	14352.1	0.0675916	0.297043	0.132818									29711	13909.9
																										6335.86	8092.72	9640.51	76059.1					10846.8	7036.09	17383.4	0.0316008	0.12952	0.0517192									19822.2	36797.6
																										3467.37	8063.32	43271	46277.3					11309.3	5254.67	9256.15	0.035953	0.117198	0.263188									51263.3	13868.8
																										5085.63	1600.75	9962.1	39148.4					5113.11	20625.8	5043.73	0.0176769	0.173289	0.0998484									33032.4	13425
																										384.29	11222	14107.3	40912					5199.04	2597.65	3181.12	0.0696629	0.150697	0.0650881									29660.4	12732.8
																										10109.6	3888.19	50979.9	44923.4					3453.21	10488.3	9120.72	0.0194739	0.175998	0.0565379									29075.1	26586.2
																										3025.14	4303.23	81985.4	63718.3					9046.78	16376.9	2833.46	0.0799547	0.0506305	0.123947									36766.4	11454.1
																										9527.46	1400.28	39193.8	46771.9					8677.81	15651.9	1577.35	0.046199	0.151534	0.00820534									32488.3	21933
																										13431.7	14571.8	20397.2	40658.7					10367.3	3096.97	12015.1	0.0345197	0.0625889	0.101184									48518.9	14591.8
																										7912.31	3218.83	35138.6	45035.6					4551.56	17201.6	5552.76	0.0187305	0.0320761	0.0734722									46464.4	15924.2
																										4742.71	9491.77	12041.7	37884.2					8404.27	5776.63	6343.35	0.14349	0.12193	0.106632									48892.5	6646.48
																										11045	15187.9	18461.5	22220.8					11040.4	4282.68	2761.96	0.0779543	0.0437901	0.113267									48543.7	10687.5
																										3021.66	7394.05	20008.8	20102.5					16297.4	12871.6	6684.82	0.0287184	0.146898	0.0355655									49596.7	19792.6
																										4237.51	2081.98	36900.8	13883.3					15011.8	19661	594.745	0.10759	0.116506	0.310747									42522.5	43551.6
																										3442.71	6047.11	27179.9	39647.8					6235.04	23479.4	2083.62	0.0385203	0.130765	0.322106									42730	15692.2
																										23382.8	7756.58	28810.2	15950.3					130.792	11394.6	1090.01	0.0575603	0.0363128	0.099125									39400.8	26457.5
																										12186.5	21254.6	78583.2	14446.6					15252.4	13130.9	2823.62	0.164576	0.0304545	0.229231									38446.6	50325.3
																										7995.87	20466.1	32855.7	23708.4					1742.66	2309.63	706.204	0.0903473	0.0236828	0.0710105									27486.6	8902.19
																										12449.3	18060.8	75874.9	20985.4					1983.75	8127.89	8046.72	0.0609494	0.050552	0.216229									20260	30533
																										8894.21	2863.09	14207.2	22085.2					4264.12	21358.2	4327.81	0.0489297	0.0386824	0.115972									34405.1	23801.1
																										3466.63	16642.9	52437.1	42686.9					9151.15	10615.7	4039.71	0.113783	0.0765863	0.120854									43567.6	32057.5
																										15609.1	2002.21	64739.5	11219.1					2531.28	8278.15	13288.9	0.0447307	0.125074	0.131992									12780.6	20242.2
																										3124.34	2690.08	19309.7	57061.7					8368.06	7020.16	4247.91	0.0587404	0.0727964	0.0609256									36209.9	11462.8
																										3145.18	11309.4	16961.5	12927.2					15195.7	6606.93	5083.91	0.198325	0.120516	0.111612									42168.3	12333.9
																										12769.6	17679.4	38108.1	41285.2					7722.9	8474.73	8670.9	0.0469304	0.283229	0.0726382									22856.6	10260.1
																										13000	5020.03	12446.3	40815					7502.42	6916.54	1289.52	0.115353	0.196006	0.0855389									18419.8	16580.7
																										6199.21	30269.8	42896.7	61020.5					7007.43	16114	1631.64	0.261868	0.0416105	0.259951									42134.1	11382.4
																										11863.6	8722.44	38480.1	35964.7					13978.2	3968.12	729.731	0.115722	0.04275	0.0354331									50343.3	16505
																										4266.39	12770.4	46904	44715.5					494.889	3690.6	2099.53	0.032627	0.104619	0.184799									32125	19326.8
																										6784.62	2685.9	68518.8	57640.7					4135.19	4132.5	-197.264	0.201862	0.0660433	0.0803									54199.1	22600.8
																										9171.56	4546.7	31240.8	19559.2					16555.5	20825.4	6633.35	0.0573799	0.0746876	0.0817711									36992.2	39901.8
																										8634.14	13237.3	10775.9	44049					3372.28	2095.55	703.574	0.0607587	0.033753	0.0883537									46951.4	8008.75
																										14029.2	13215.3	77181.6	52825					3446.91	2209.75	6080.01	0.279302	0.0532859	0.0343753									17954.9	16850.8
																										11676.8	8883.92	61509.3	28034.8					1684.8	12408	4288.88	0.112537	0.0622216	0.162576									39511.2	17439.5
																										21120.8	11003.7	41394.2	55687.2					5176.29	6821.53	1223.67	0.028658	0.0499991	0.14054									44502.4	27958
																										11036	16433.9	39964.6	25138.3					6704.79	1142.15	6163.33	0.167756	0.0452477	0.088432									43708.6	28832.2
																										14149.1	17681.6	41523.7	6045.8					1418.78	6075.22	5152.36	0.244331	0.108378	0.0967881									19366.8	15682.7
																										8478.43	12105.2	5226.51	15112.8					8001.05	8934.53	3412.18	0.104977	0.0784562	0.105669									34381.6	18391.7
																										9447.16	19363.3	12994.5	5336.18					1433.22	8769.69	2785.86	0.0649405	0.0902765	0.0281612									33165.8	15036.6
																										12528.6	5089.33	34688.9	27538					5990.48	917.548	6812.24	0.0804652	0.0110527	0.164179									24110.5	11176.9
																										6057.2	6837.53	31972.5	31340.4					6649.15	988.862	4857.57	0.202244	0.171729	0.0273302									28737.6	11718.7
																										7184.73	22176.6	13740.9	37697.8					5854.64	12579.9	8334.85	0.197236	0.0774827	0.165901									36597.2	19690.7
																										8876.3	8867.22	22837.7	38281.7					5061.34	3654.8	7079.15	0.0907842	0.25012	0.0406255									24647.1	9509.24
																										6775.14	20718.4	29708	4167.84					4140.72	12911.6	3027.87	0.00483115	0.174661	0.0847501									51008.4	28029.7
																										21935.5	7981.89	41090.6	15311					8047.7	813.654	7014.73	0.0747233	0.34291	0.0390298									12573	18693.5
																										13576.2	3188.7	21549.4	22918.5					7458.1	10652.3	146.523	0.0658649	0.083673	0.449401									39532.1	16813.8
																										15018.7	15738.8	55457.8	7651.87					4285.7	3198.36	1313.82	0.00938025	0.24357	0.0434724									22664.1	7957.17
																										10866.7	10007	25362.1	24275.3					5221.51	9118.91	4328.6	0.0291583	0.247164	0.0807298									32575.6	16378
																										4689.61	9011.94	41390.4	42067.9					4422.06	16230	9170.14	0.26813	0.160497	0.310392									30310.8	10269.1
																										12269.8	4083.64	47154.5	25417.2					2058.65	4271.65	4427.39	0.130368	0.0137229	0.424865									54326.8	9511.2
																										20026.5	5078.25	11603.7	29656.2					3745.26	5566.15	5434.73	0.127692	0.1069	0.135861									46996.7	11944.9
																										10933	4819.49	55240.5	19637.1					3623.55	1558.17	8081.81	0.0603066	0.0574026	0.30604									32206	31101.6
																										8010.01	6215.32	23884.8	56174.8					309.344	406.156	2350.83	0.0672112	0.09525	0.327661									30109.1	8771.95
																										7312.49	6417.24	15062.4	28666.5					4197.07	3333.92	6839.23	0.059543	0.436195	0.172972									43129.1	10601.6
																										7299.55	11216.9	20118	38996.1					92.6562	4407.7	10450.3	0.0447952	0.198252	0.298743									25236.6	6078.97
																										1971.84	3947.71	43906.6	50344.7					977.961	10223.1	8199.45	0.0360362	0.384412	0.206632									19837	4242.28
																										1759.08	6063.39	42206.9	49054.2					5073.04	357.772	11162	0.0232308	0.161833	0.189965									27275.3	16420.6
																										13582.2	14809.9	15405.9	29943.3					2943.7	6525.89	5170.85	0.0612164	0.113727	0.142361									48922.8	19358.2
																										3703.01	10695	45845.4	39312.5					5488.75	3119.1	9326.55	0.0222824	0.0264291	0.0804847									50029.1	18519.3
																										4129.69	4003.07	60689.8	36091.9					483.347	3270.36	9748.45	0.0129407	0.145972	0.106762									14543.4	24401.8
																										5990.68	16109.8	45482.2	35736.8					7361.18	4240.57	944.73	0.0287501	0.136738	0.274276									48758.8	11106.7
																										4576.97	12391.9	33736.5	18507.2					5800.03	3011.74	3344.74	0.0467853	0.150445	0.254437									35685.6	10766.7
																										17116.6	18065	50026.5	27631.2					5345.63	125.14	829.274	0.0883988	0.23808	0.228489									46379.7	9246.67
																										8598.38	14586.6	6180.15	42594.6					1283.34	2613.49	8632.78	0.0445772	0.1366	0.201615									50709	22290.4
																										5218.43	30761.5	19267.1	35726					2776.36	298.079	2675.74	0.00347726	0.335586	0.0577837									18641.4	34194.1
																										10495.2	5309.81	5879.52	46570.6					4734.78	6593.93	925.325	0.0792765	0.0596684	0.163246									11551.6	27769
																										2474.47	12460.3	25389.5	28689.7					4495.36	744.839	450.54	0.0345664	0.052922	0.181549									18855.7	15853.6
																										1799.55	11657.9	31559	43887.7					1639.46	2532.48	9652.01	0.0884103	0.143131	0.298224									22775.8	12337.3
																										7626.65	5326.92	21020	13221.7					2006.15	2043.26	6686.85	0.0307988	0.12338	0.167933									47862.3	24492.6
																										1523.91	7385.39	64293.8	15617.1					3553.34	3835.39	7946.79	0.031891	0.0565439	0.226873									17486.3	29701
																										14577.2	18912.4	63449	69460.8					5445.6	7297.34	2764.97	0.0996889	0.0854857	0.0886151									21923.5	14705
																										5632.99	23395.7	36098	68944.7					3805.32	629.604	586.142	0.0729946	0.0523719	0.121235									50357.9	18240.6
																										8926.6	5421.4	10596	15542.9					7526.1	3296.91	2128.63	0.0510843	0.1338	0.265212									20964.5	15198.5
																										5115.91	12710.4	21439	24409.5					13117.9	160.012	6167.81	0.104585	0.0437652	0.0589724									53388.8	14777.4
																										5785.53	12212.8	4865.41	19338.2					5838.08	-1583.17	5348.92	0.0538776	0.102568	0.113585									13918.5	11306.6
																										6811.82	9073.11	3323.93	15642.8					3895.56	7273.07	-324.183	0.0177668	0.0855126	0.0747278									27891.3	15175.5
																										577.163	2317.49	34404.4	52292.6					13104	6772.69	4595.68	0.0135667	0.0806047	0.199605									28117	9756.58
																										3222.74	4338.69	15636.7	61060.4					1680.04	8011.28	2050.45	0.150053	0.188245	0.166168									25011.1	8367.75
																										3456.42	1819.07	39631.8	36091.7					2938.61	5595.6	2812.1	0.0340788	0.0523516	0.155482									17954	12761.2
																										2713.62	25354.3	30160.5	10434.6					3479.27	1356.27	-376.01	0.032927	0.0677102	0.232608									27900.1	6689.19
																										10454.8	10035.1	11258.4	34477.9					10674.2	1847.63	4407.24	0.0805312	0.167123	0.115078									28114.3	18984.5
																										4647.58	5899.31	16458	43969.5					651.969	4889.94	3182.68	0.0402381	0.0294166	0.147726									30246.2	17121.3
																										1647.06	8993.98	11074.5	23907.5					3290.34	7382.19	1512.21	0.0451429	0.0238309	0.0708799									4459.45	16826.5
																										7543.2	4841.86	22537	40861.8					4354.06	4814.27	1875.62	0.0584898	0.0164674	0.288341									21338.7	12135.8
																										8828.26	9273.51	33480.2	27488.5					5016.47	2031.85	203.254	0.0880499	0.067154	0.117435									18392.8	9462.71
																										4974.21	17577.1	13282.7	36823.1					6110.9	-896.896	6466.81	0.0741841	0.033776	0.0480382									34033.3	16401.5
																										1795.35	18382	36552.8	48498.2					7970.58	1301.49	1231.9	0.04906	0.0327511	0.0593625									18526.7	12808.1
																										7703.75	3560.59	25020.6	61457.6					2321.81	-370.416	-824.949	0.0508023	0.047849	0.0967114									32695.5	8424.61
																										7412.94	12598.7	36039.6	3929.7					2905.67	11000.7	9620.37	0.0478475	0.137358	0.190308									5620.74	15206.3
																										4756.49	15538.1	72868.2	14293.1					10533.1	3411.72	9360.84	0.183648	0.0361934	0.154656									25010.9	9686.83
																										2593.99	7129.63	26894.8	29108.3					5942.58	3949.37	4359.68	0.170097	0.223814	0.202323									35135.3	7636.65
																										2242.72	691.288	36584.1	11474.2					2430.07	6629.18	11341.4	0.0270411	0.0586365	0.0835056									7925.75	7293.7
																										4945.23	9802.5	60038.8	14924.9					7099.12	6719.2	966.603	0.0351887	0.0587317	0.28806									21267.3	13903.4
																										3792.71	8081.81	57878	8357.44					3862.07	6319.37	10705.5	0.0307357	0.0917892	0.242232									19799.3	7918.46
																										8319.03	10627	50879.6	4829.55					20385.6	13123.5	137.911	0.0913401	0.107847	0.164124									40692.2	4742.33
																										6970.2	8093.37	75318.6	4695.76					3750.91	4097.44	-857.515	0.066223	0.226091	0.085188									6412.83	8303.13
																										6319.9	12778.1	13325	6161.58					23865.1	5801.12	616.97	0.0323905	0.125831	0.0872504									6506.58	6748.25
																										8881.77	7732.17	9945.74	9080.89					2096.7	21892.7	2492.52	0.144911	0.0620069	0.0625924									12684.1	8336.25
																										9172.15	17397.6	13788.3	19863.1					4151.56	3255.68	1936.09	0.0548924	0.159999	0.40828									23893.2	3784.8
																										5022.45	13763.7	26271.9	12604.6					6460.46	1821.05	17054.7	0.0448998	0.0690185	0.122855									8048.82	7229.24
																										3559.47	15476.4	36746.4	20963.4					5568.4	3226.41	3409.56	0.0985737	0.0831694	0.0619875									19153	15339.9
																										2323.14	2320.3	21474.6	15827.3					6904.85	5484.68	5503.66	0.0576529	0.0975109	0.246033									18944	8019.79
																										1945.28	21781.6	49945.2	8556.41					11195.6	7441.06	6574.09	0.0517378	0.152079	0.0493439									16199.9	5869.99
																										2569.37	10578.5	33510.1	19268.1					9375.59	10701.1	7572.47	0.0229815	0.1144	0.224885									15528	9112.88
																										7744.75	17150.2	23121	17664.5					5185.78	1431.78	2754.07	0.0163663	0.303501	0.118591									6135.58	3777.21
																										6948.09	6718.87	15962.3	37267.9					8406.36	13023.6	-2597.34	0.0529638	0.044029	0.0937685									15933	10708.6
																										6912.51	1845.16	74462.3	10774.4					4859.66	4385.33	1941.57	0.0819977	0.0708388	0.228091									19068.1	8044.68
																										1271.06	20559.8	22410.9	21596.6					7698.86	5808.36	1263.44	0.0515224	0.244998	0.109578									12319.5	8552.71
																										3563.04	13172.9	37999.9	14056.4					13769.1	14671	2724.29	0.0918304	0.0524667	0.0927373									10809.2	5361.43
																										8655.22	8201.07	42141.1	9753.97					9354.66	8414.51	5298.4	0.123749	0.183253	0.10656									17837.3	13531.1
																										2568.56	14370.5	25314.1	8013.13					5512.36	5764.94	6925.65	0.0347326	0.0582891	0.112173									12120.6	9852.14
																										8800.84	2878.03	52428.7	9042.69					5757.73	3019.69	9555.88	0.0452158	0.159028	0.105614									21052.5	8130.81
																										8310.29	17519.8	28265.8	5239.95					15955.3	9478.71	1338.88	0.240693	0.0408044	0.0467696									8329.62	7175.19
																										4534.67	613.148	74582	3996.78					-385.733	6148.42	3790.19	0.131365	0.210389	0.284861									5418.51	22392.7
																										4113.05	1208.73	17504.9	9950.03					7315.48	628.294	1864.45	0.134299	0.275993	0.277321									17859.9	41748
																										6664.83	8134.35	26007.8	15224.3					5224.69	8947.39	-286.354	0.0710276	0.375634	0.122864									13537.9	16324.1
																										18324.3	15394.9	43483.4	9721.14					5616.05	5641.31	1309.19	0.0339811	0.271362	0.0746687									10156	15745.8
																										4403.75	28106.4	24751.9	18094.2					2650.9	1798.21	4165.01	0.0817737	0.235188	0.216946									9097.42	25320.9
																										9930.29	10827.3	37685.2	9900.97					14558.3	8323.79	3548.52	0.117301	0.190714	0.177997									12579.9	12763
																										5693.66	10687.5	45715.6	42270.7					-536.239	7842.11	1759.56	0.167314	0.264329	0.135856									17263.9	13714.6
																										2969.77	4583.9	11905.1	22930.2					8814.34	2366.98	9585.32	0.0890363	0.118913	0.0781816									11047.2	12888.2
																										5832.55	770.175	57052.9	15593.9					9996.61	9077.14	343.08	0.179547	0.139011	0.184863									21874.2	30133.3
																										4106.32	3443.24	44054.9	18344.9					1414.58	4421.05	12173.5	0.203361	0.189969	0.224227									15191.6	8664.27
																										1876.28	8944.85	49173	8136.95					17389.2	1565.87	3281.53	0.146745	0.0451629	0.352697									13188.8	32330.8
																										13841.9	16244.3	37398.8	7002.82					9303.42	288.621	1736.34	0.102805	0.307274	0.146863									17911.8	11226.2
																										2855.16	19486.4	9550.31	23164.2					11374.9	9794.8	1025.61	0.0616076	0.0949423	0.0568137									15779.7	10594.8
																										19536.6	1099.03	37551.4	29767.1					11483.2	5463.54	5496.62	0.112683	0.128259	0.133146									19254.1	23356.8
																										6835.75	19354.8	33064.9	13433.6					17664.6	9694.91	3934.51	0.0377278	0.131368	0.207101									8909.21	6626.75
																										13405.1	10989.3	25849.8	46271.7					9441.99	2648.74	5726.74	0.110051	0.38227	0.189999									23225.1	31407.6
																										3217.05	18327.3	44159.1	8637.6					3962.75	2106.12	4252.61	0.0583359	0.115056	0.154094									15727.9	16095.1
																										7591.57	1270.89	66349.9	38287.5					10939.5	9047.72	1232.95	0.0487834	0.369595	0.137431									18039.8	13250.8
																										8261.34	29298.2	67630.1	32275					380.063	317.578	7787.7	0.0705557	0.0655428	0.296469									18342.4	37283.8
																										989.875	20203.9	35578.8	32424					7328.57	4150.35	2186.19	0.060533	0.0443578	0.0660348									32200.2	19803.9
																										3286.62	8975.75	22456.8	3241.47					4529.59	1291.9	3137.02	0.0426741	0.0360294	0.221277									21564	11303.6
																										7528.14	14171.7	42245.2	22522.8					5871.61	5317.15	6536.88	0.0470213	0.185412	0.111027									20968.9	26043.9
																										9267.86	180.901	66221.2	11691.6					10652.8	9319.36	11235.8	0.0317546	0.0458598	0.269203									36873.4	7334.66
																										5603.82	15165.2	75979.7	14504.4					3190.38	3821.93	270.779	0.139938	0.0302338	0.365394									21602.8	12859.9
																										9621.68	493.123	16807.8	42217.7					8768.89	148.334	2597.88	0.0443972	0.0640724	0.0896747									26397.8	19650.5
																										7085.53	5721.98	34969.9	37256					10339.7	3035.18	5994.52	0.067991	0.290394	0.0310191									11206	15243.9
																										628.111	6761.03	103940	24964.9					7208.66	3231.64	3648.77	0.0505367	0.0431843	0.193075									15928.8	14262.4
																										3980.81	9217.33	68155.5	16238.8					2604.46	4101.98	359.101	0.0327242	0.00973885	0.0421302									12046.9	36567.6
																										16056.9	76.4909	80939.1	15146.4					6259.37	1782.41	3299.32	0.139447	0.187824	0.435183									33022	15327.7
																										7294.21	223.636	11165.8	33792.1					14965.5	6004.45	1392.74	0.0437188	0.0177181	0.0292415									17709.5	11019.6
																										3155.51	13899.1	24660.8	1893.81					4835.08	2894.06	281.089	0.0913324	0.138967	0.0804066									14123.5	15860.2
																										12013.9	6557.34	29517	19475.5					11871.3	7874.89	3164.73	0.279489	0.0821457	0.015613									11607.5	24652.3
																										3742.94	14381.3	4824.85	27040.8					11941.3	3204.13	2065.32	0.0318977	0.205005	0.161979									50268.8	16194.6
																										8391.81	1279.21	12329.5	12264.6					3561	804.126	3895.79	0.120546	0.168631	0.0642626									28779.4	20691.5
																										4680.77	980.442	44889.9	13986					10421.4	3278.3	5240.76	0.040234	0.154768	0.171983									10786	31510.8
																										11942.1	5073.82	35883.1	47004.4					3222.22	714.293	1418.37	0.0238991	0.189262	0.136314									36874.7	22662.7
																										6260.43	14317.6	48764.2	16827.2					14668.5	9793.14	500.743	0.0414957	0.0755296	0.136149									13265.1	20962.3
																										13772.4	6742.55	49879.2	2261.14					4667.84	3790.49	1911.76	0.18267	0.0282797	0.152082									17539.8	10649.9
																										2747.97	2862.55	91036.5	8212.34					11619.9	5561.28	1060.52	0.128258	0.129133	0.374333									23779.9	29857.1
																										5868.47	1713.69	60958.2	7857.05					10354.7	7696.25	4014.97	0.102397	0.362982	0.0511688									24584.6	22586.6
																										3246.95	15019.8	33476.1	4637.78					8550.24	1719.09	1177.64	0.0355002	0.21912	0.0540783									16802.8	28425.2
																										5867.81	1639.58	54278	8557.87					6692.59	3922.87	4146.16	0.236674	0.277484	0.0810895									34590.9	19419.2
																										10515.6	661.832	33029.9	11837.1					10159.2	8251.24	2837.45	0.292459	0.0437405	0.04865									10548.6	6392.48
																										4626.14	8562.57	13667.5	11275.1					8969.36	3440.35	4143.42	0.0348605	0.13576	0.0475273									19479.3	19999.2
																										4032.57	7369.35	31255.9	9769.65					11459	3397.25	2969.58	0.21009	0.0793457	0.0879343									30434.6	20712
																										10020.1	12687.2	75464.6	16899.7					3690.16	7138.11	3873.43	0.0503234	0.038367	0.0726855									33097.6	30501.3
																										5299.8	2788.15	10420.6	11472.1					8299.96	1199.3	4067.96	0.0506055	0.0682457	0.0504428									38484.8	10066.1
																										4186.71	366.029	8467.9	21723.4					8215.29	2097.03	12859.9	0.0647102	0.235751	0.140005									13352	26429.5
																										16095.6	1638.57	37203.4	15091.1					13144.8	4643.81	12156.2	0.0517196	0.224595	0.0325066									19644.5	21183.2
																										14535.9	10561.9	50377.9	16467.8					4858.23	7093.19	1500.67	0.122066	0.435911	0.218013									30557.6	18223
																										8550.06	6840.54	13184.2	10250.7					2974.83	11912.5	13145.6	0.275278	0.0250825	0.0273477									38386.4	27623.5
																										15888.3	5556.53	21201.5	3765.54					6764.15	15391.3	366.447	0.21561	0.0830903	0.114018									9616.65	14714.3
																										4994.63	1008	10530.5	17189.5					6712.94	7374.8	1106.85	0.214649	0.349727	0.0383292									38162.8	43734.7
																										4633.66	15979.2	35240.1	13620.3					3567.4	649.847	709.177	0.0196945	0.0293767	0.207027									17213	17703.5
																										1341.26	1303.75	31310	12935.6					14335.2	8396.85	2731.91	0.0466068	0.108692	0.310005									15336.1	21143.7
																										15111.5	21935.8	27206.1	8561.15					10394.1	4987.68	9650.26	0.055115	0.0743609	0.126752									37177.3	39847
																										11526.1	10590	751.843	7469.79					5354.38	8589.23	3216.81	0.0875111	0.139413	0.11146									35065.7	10785
																										4300.77	22111.4	34162.8	8053.14					3572.3	6310.58	7974.16	0.0292401	0.0158218	0.0888206									25674.3	18353.5
																										9757.55	17307.5	28023.7	7545.56					5736.37	4319.67	7877.7	0.100357	0.0502969	0.0183826									14452.1	40956.7
																										5760.76	2327.95	22423.6	2181.51					1781.99	9534.8	1440.24	0.0525962	0.0522457	0.115347									24667.7	10925.1
																										9973.41	7401.62	56240.9	22036.6					7407.13	5243.16	5159.8	0.0299373	0.0868033	0.273017									13731.6	36706.8
																										15613.1	9968.36	33992.2	2680.76					8583.52	14335.3	1959.74	0.0323467	0.0830796	0.0278955									18600.3	21236.8
																										10348.8	6421.36	17325.2	11975.9					7898.89	1942.65	8850.89	0.218543	0.0517269	0.11531									19983.1	18265.4
																										19898	2037.15	8413.91	15487.1					7253.18	-571.747	-63.891	0.0519472	0.348067	0.0795878									33120.9	21830.2
																										4193.52	9511.68	203.473	10145.3					7964.73	8452.63	3000.27	0.0743873	0.0843918	0.103465									20665.8	14343.6
																										15752.4	11596.7	33899.9	5675.97					3703.31	13701.8	3089.54	0.0159782	0.136165	0.034564									6280.98	12443.4
																										7445.58	18553.8	35507.8	3432.07					596.373	4334.9	3976.37	0.080585	0.0264651	0.0772359									7422.65	11345.4
																										17259.7	8031.43	40731.9	10593					8432.62	1414.13	4914.03	0.0172949	0.0891221	0.0329089									18422.8	11389.4
																										4403.22	16155.2	26743.1	7559.9					4157.79	7795.53	3807.79	0.0372794	0.239538	0.056024									20552.1	13981.6
																										3033.81	616.068	27694.4	19280.9					7951.29	5989.13	31.8228	0.0189873	0.223959	0.0370271									19585.2	21779.3
																										3337.22	12838.8	16752	962.848					947.553	26098.2	750.986	0.0241901	0.0668463	0.0968764									6859.4	29871.2
																										3675.54	5223.27	13202.5	28840.2					952.579	9883.02	9028.16	0.0594471	0.36902	0.0761207									52862.5	18106.8
																										6475.51	2137.73	40178.5	5039.49					5020.45	9483.88	1615.04	0.0305472	0.0893738	0.0329012									13219.4	16715.2
																										12208.3	20245	59377.4	14311.5					1996.44	295.282	6644.26	0.0314049	0.0628737	0.43403									15912.5	28082.3
																										2125.47	22067.2	32667.7	35633.5					8064.01	14173	3518.87	0.050293	0.351253	0.20558									19534.5	15809.5
																										5632.78	9968.77	57270.7	27621.5					1689.76	5210.05	9429.52	0.110863	0.108329	0.323746									14682	7428.53
																										6640.77	2312.95	17692.6	40534.1					8100.17	12668.8	5488.14	0.0602342	0.0257787	0.0850777									16449.1	9436.09
																										8957.22	1864.6	32652.4	7262.44					12386.7	2983.71	2019.22	0.0523519	0.0714662	0.123402									17750.6	16643.2
																										10068.1	3427.22	52613.6	10562.5					8260.07	9814.69	4304.7	0.0227151	0.0378327	0.0613954									20802.8	13760.7
																										588.971	1260.19	48158.3	14404.4					5974.85	14486.9	7112.87	0.101015	0.335082	0.178318									9721.28	8625.39
																										5699.25	9111.27	17438.4	10026.7					3306.94	5876.24	3121.04	0.0706131	0.126118	0.0490283									35785.8	16023
																										5115.47	12930	11134.7	6264.04					8784.12	9682.71	9109.09	0.0760889	0.0573588	0.162459									12871.9	5860.62
																										17664.7	104.985	23553.8	9795.31					2404.63	9072.74	9744.95	0.0462914	0.0522496	0.0393596									9185.65	17016.6
																										3089.93	1789.94	38415.4	7435.13					3272.57	3055.64	787.667	0.0532563	0.125772	0.062137									15683.4	5560.52
																										1926.74	16934.1	19221.1	6717.18					9061.23	8348.14	2588.02	0.0555238	0.148893	0.141064									7741.19	5742.92
																										10498.1	4194.07	24985.1	29174.5					4900.05	21928.7	3295.43	0.152867	0.0913418	0.0341394									8465.83	7264
																										1999.22	6685.75	18930.4	8362.69					8266.1	20670.2	3150.65	0.0360034	0.103801	0.284471									8641.7	16146.1
																										7517.6	22653.3	31372	7618.62					5392.28	21233	1632.04	0.0734133	0.0938624	0.0314184									30897.2	19515.4
																										556.102	5142.34	25890	22641.7					12276.9	11742.8	1885.35	0.0677567	0.203375	0.252354									18959.7	31196.7
																										2845	18289.9	19483	8501.98					10753.7	11009.3	12201.3	0.04095	0.144561	0.208757									9479.6	28240.3
																										14092	1325.73	16468.8	17240.1					825.236	15920.1	522.975	0.0611389	0.228645	0.0296298									19977.7	12609.9
																										6240.46	4310.28	38156.7	7560.62					5273	8532.42	11910.4	0.0480478	0.129131	0.134808									10607.8	5435.27
																										2836.12	18120.3	42296.1	2485.99					11397.5	7881.21	792.017	0.150435	0.127893	0.185145									12422.2	15455.2
																										2771.95	23263.2	34509.2	21662.8					5664.53	1012.15	4361.13	0.0683728	0.193524	0.120095									10516.5	22292.6
																										4451.71	7760.86	22628	65.3966					12163.6	2744.35	4440.06	0.0343367	0.0292795	0.161553									14823.4	17255.7
																										1597.13	1373.9	27256.7	19425.8					7769.25	18541.9	5796.07	0.0719235	0.142328	0.174048									3434.18	7496.87
																										7366.06	24085.1	25535.1	9650.5					3965.11	20393.2	2335.84	0.041081	0.0848716	0.108456									15025.2	21957
																										3799.45	495.912	20430.9	10102.8					15029.4	21518.1	7387.92	0.0895764	0.225987	0.405797									8493.71	9288.08
																										608.888	2521.31	11079.7	36572.9					6261.5	11162.1	17648.5	0.063476	0.176356	0.0373704									17267.3	5989.13
																										2984.28	410.004	27924.1	12254.7					10765.9	17472.5	4518.21	0.0174857	0.115886	0.230688									27196.6	19680
																										2140.76	2605.99	32021.1	13567					1201.65	13416.7	2377.99	0.0469678	0.0489452	0.0329412									14695	7791.89
																										5248.49	12184.6	12052.8	24740.5					16071.2	26972.1	11474.3	0.0903807	0.0330937	0.227938									26896.9	16087.7
																										824.777	1384.98	43543.2	6030.77					9755.83	21556.5	1871.73	0.062531	0.0457621	0.185522									10179.9	25677.5
																										5415.45	762.428	39702.5	8904.82					5157.45	14673.8	2572.58	0.0655318	0.203179	0.0540237									32030.5	4746.21
																										4267.4	16943.4	22120.7	5055.41					2265.04	13986.2	8887.87	0.0140832	0.0756506	0.2395									26588.4	6897.69
																										14134.5	8119.3	7076.86	15274					13132.3	8936.73	6497.76	0.0644347	0.0496678	0.0603696									8142.83	17348.2
																										2491.24	301.875	44487.8	13438.5					7703.74	13519.9	2523.34	0.0720654	0.177432	0.44254									15412.6	15944.6
																										12511	24501.3	20968.7	3505.3					3776.99	10880.3	2367.98	0.0229758	0.201775	0.0386708									8893.57	10394.2
																										3185.21	4579.94	13082.9	6197.86					2446.76	6139.47	4994.41	0.035953	0.00732563	0.273478									3393.44	35294.8
																										5749	1662.64	30616.5	6006.54					15648.4	15287	7472.45	0.0170023	0.34829	0.0941402									22928.8	18639.7
																										2343.54	20836.9	17958.8	7990.13					6445.63	8032.77	2295.66	0.0567629	0.400502	0.0768221									6224.64	51239.5
																										4816.92	561.022	13301.6	9860.84					3442.17	5009.18	4250.37	0.0284265	0.254593	0.191905									12375.7	8605.77
																										4003.76	23925.4	8648.2	14288.1					11767.4	14207.8	8142.21	0.0283473	0.373437	0.319116									14962.2	16443.2
																										3468.01	16003	28513	15131.7					4226.38	7375.04	3268.73	0.0270664	0.121128	0.0656132									28558.5	8748.6
																										4926.58	9504.73	36989.9	4711.27					3586.74	19252.6	6088.72	0.100381	0.0363305	0.0462634									13980.2	23628.4
																										7039.53	2038.76	25076.3	11584					8287.26	3535.71	2073.94	0.0426442	0.0886819	0.107702									9451.85	16090.6
																										2632.7	1123.97	74222.7	7244.36					11983.8	17356	6926.78	0.226147	0.294695	0.283896									13830	11175.1
																										1235.75	17800.2	41699.1	2809.78					13771.3	9685.51	10392.6	0.0338698	0.352455	0.060284									22810.6	3698.46
																										3439.35	13715.4	37523.6	1169.86					8152.85	20158	13532.6	0.0220352	0.144649	0.090624									17664.7	25864.8
																										1462.61	647.999	8013.76	19748.6					21271.6	19384	10640.7	0.0508554	0.0770686	0.247084									7564.74	22749.3
																										3632.34	25788.8	9146.71	11823.8					13872	7888.49	10627.8	0.229255	0.09224	0.326547									14300	4809.62
																										4890.34	1118.02	36994.6	13522.4					23393.9	13230.2	5822.65	0.275025	0.159523	0.33225									17839.4	8027.11
																										3184.51	3128.47	13734.9	7263.32					13195.7	78.5924	7197.31	0.124671	0.160754	0.201713									9565.51	14326.7
																										3361.28	2987.86	42191.3	2949.87					17179.1	7922.16	2585.28	0.273967	0.038645	0.0884904									16904.7	23806.4
																										3810.41	16703.3	14818.7	5836.72					10728	12429	12375.1	0.153292	0.301614	0.189013									21129.8	26646.9
																										3631.27	14899.4	17598	12493.3					4557.97	10794.1	9978.49	0.0620203	0.272031	0.040242									32056.5	13602.9
																										4239.2	3512.06	33635.2	17893.2					14846.7	10367.1	9901.26	0.0308496	0.0299871	0.123729									20710.2	12450.5
																										7587.7	4353.95	9606.03	16138.3					17535.3	3311.97	1222.87	0.0598511	0.366952	0.151782									26465.5	2728.42
																										689.537	13018.5	28359.1	31255.6					18510	15811.7	13101.8	0.278351	0.400726	0.055199									16050.3	4248.15
																										1184.67	399.696	48469.7	12859.2					20449.3	2913.31	2334.77	0.102152	0.068704	0.379055									21341	5928.95
																										382.964	18651.8	25744.1	23278.4					23439.5	7133.31	10071	0.122244	0.198554	0.269152									18112.2	8439.8
																										3985.34	5043.81	18162.2	9030.01					19543.7	4400.75	10101.9	0.1133	0.333213	0.0877335									10331.3	9722.04
																										954.755	4094.49	15973.4	49257.8					9457.04	9431.55	4686.65	0.0512694	0.0316929	0.278033									44449	6551.34
																										3476.01	7867.62	25264.3	22861.2					6644.16	3668.13	411.249	0.217417	0.0436247	0.0576555									40700.1	7552.86
																										2275.81	4224.51	58699.8	23130.4					17640.5	6701.68	6640.68	0.211339	0.407854	0.0257407									11784.3	11238.8
																										7184.89	12687.6	24822	24934.4					21038.3	8415.66	-2831.61	0.0400285	0.198811	0.077298									50259.2	13558
																										4255.17	10131.5	43726.8	8946.35					17983.4	7350.73	9063.63	0.0334104	0.246363	0.198782									36784.4	13453.4
																										1168.95	6917.91	20807	21360.2					10983.9	3417.54	3151.18	0.0728664	0.0355273	0.165401									38325.2	2486.95
																										9154.14	3872.62	15954.6	14389.7					19918.2	3043.5	7029.01	0.0731054	0.388428	0.0403443									20510.8	10016.7
																										7875.53	2023.44	37415.1	6986.04					8107.81	2680.81	7139.91	0.0607507	0.405938	0.123193									14626.9	9373.61
																										2009.13	11898	7936.56	9629.66					3467.58	4636.39	4538.28	0.150146	0.0507208	0.166655									14781.9	18594
																										1844.67	2984.06	38212.1	8373.55					16710.4	1182.5	2021.81	0.192272	0.19737	0.168801									56378.2	6817.41
																										800.022	9933.74	40828.6	15631.8					25501.3	462.052	4792.77	0.0380732	0.333384	0.141004									18934.8	21901.2
																										2247.58	7903.58	22949.9	41793.5					14914.9	3704.25	5025	0.0756619	0.0385244	0.132573									43800.8	13253.8
																										4812.65	19108.6	55603	25417.9					3774.44	3462.46	2222.86	0.0673117	0.0796788	0.0148684									16513.9	28501.2
																										2162.14	1824.01	37865	52238					7898.63	4625.69	1834.3	0.150384	0.0486025	0.133095									14317	7004.99
																										6813.16	4693.83	18264.4	55207.1					7344.99	2613.44	2144.7	0.128994	0.336947	0.238506									14454.4	6015.2
																										2610.67	4438.3	50547.5	44068.8					5752.21	7387.94	1.91263	0.216283	0.418665	0.184261									40375	29387.7
																										545.998	570.78	22245.5	40394.6					18257.2	6517.73	4329.01	0.0734959	0.0643955	0.113285									32420.7	12090.5
																										204.384	7922.61	52796.2	27735.2					17526.5	3989.15	1167.11	0.020317	0.0621926	0.124297									19633.5	4041.83
																										1492.69	19157.6	22663.9	55261.2					8799.33	1884.58	-1598.14	0.116594	0.0819329	0.0266726									19248.8	18505.4
																										916.737	5185.76	37596.7	10294.7					20672	4773.72	-1849.18	0.045877	0.323905	0.0736487									14327.9	24336.3
																										243.986	4508.23	42110.9	67085					19311.2	-45.3986	7857.12	0.018061	0.0611134	0.122326									30838.4	18338.6
																										971.948	13392	9611.85	38776.9					20903.4	6044.41	16028	0.0942771	0.182886	0.0836291									25066.7	11536.7
																										1114.98	1421.69	53887.5	29166.8					14925.6	-226.759	12012.4	0.0383622	0.399411	0.065617									27746.8	6128.88
																										2463.91	18065.8	40187.8	42944.7					12997.9	5481.74	972.067	0.0541575	0.163247	0.0704962									13951.3	17524.5
																										1245.62	13223.4	27898.7	22712.6					18493.1	5089.73	3505.49	0.0744782	0.397982	0.222929									54267.6	24667.9
																										1638.9	18243.9	33983.6	34410.4					10256	757.694	4037.71	0.183013	0.309366	0.0758484									44975.3	14674
																										1519.52	2461.43	29395.3	53431.9					15399.5	3389.73	6455.34	0.0706227	0.103727	0.319128									6236.76	26496.3
																										1335.44	5912.13	24537.2	6488.99					20592.4	4845.15	4777.99	0.179153	0.325486	0.105423									28485.3	18606.4
																										2665.65	3013.47	64172.5	44054.8					19628.4	1539.04	2794.73	0.0975557	0.420757	0.133742									11636.6	10368.2
																										1221.12	3255.58	23656.5	33109.8					4311.85	13347.7	1254.43	0.0820894	0.122269	0.315903									27947.2	16135.7
																										1072.44	15052.2	29179.2	25905.5					11459.5	4700.57	1420.83	0.0480593	0.336867	0.39108									22729.8	51875.3
																										743.455	1334.08	20347.6	48712.2					17425.8	-1119.72	8811.72	0.0322546	0.313652	0.0370215									12109.3	13424
																										2681.84	900.409	14664.1	34992					17804.1	1388.95	553.34	0.0780874	0.159035	0.209045									18827.6	12983.4
																										2527.14	2280.96	18887.3	21890.1					2520.88	2807.35	1860.38	0.121688	0.407335	0.402878									21385.8	10165.9
																										1762.33	2407.11	18259.8	71918.7					22901.9	127.502	5179.47	0.0490804	0.217408	0.103944									19485	42965.7
																										2224.26	10016.5	21203.2	49262.7					21069.9	-1521.16	2188.4	0.148021	0.31715	0.266716									55589.2	20869.4
																										2523.05	24300.4	17403.4	37853.7					21298.2	1358.48	12005.1	0.122249	0.166098	0.198478									19223.4	11125.7
																										2693.33	11987.2	38740.7	44771.4					10458.8	2104.64	10029.2	0.0959668	0.301226	0.0402844									29518.4	27724.2
																										1415.71	2803.13	46343.8	33215.5					12878	-513.221	156.629	0.0503925	0.265244	0.0310289									28596.2	21975.8
																										1716.64	9055.79	30727.6	24606.1					6970.85	5339.48	6642.47	0.116113	0.35004	0.0493805									20677.5	25911.8
																										1910.23	17877	28852.5	21611.6					16738.6	4099.04	11804.6	0.124287	0.21797	0.284272									18841.3	8115.18
																										1857.33	18433.6	26005.4	8203.86					8518.04	4120.22	1923.51	0.12416	0.20039	0.346146									13800	8732.14
																										1030.2	10719.8	33625.6	8724.54					15730.5	4408.47	3370.14	0.0658633	0.0622674	0.0800795									10722.9	22163.1
																										2404.79	2414.18	44333.3	7137.63					22118	4337.9	-250.499	0.169882	0.441163	0.218021									9022.62	39172.6
																										475.67	12213.6	33756.1	13595.6					5969.51	1653.37	3709.22	0.136189	0.0326191	0.0962686									37972.4	47230.2
																										2217.4	3746.76	28268.9	44846.5					16496.4	2721.47	3172.51	0.0544505	0.0771291	0.0419974									26952.7	53560.2
																										1776.97	18434.2	4422.72	21533.2					9550.67	-552.695	3799.43	0.238339	0.0756602	0.0404766									22081.7	29197.2
																										8737.15	28332.7	17454.3	28491.7					24237.5	6508.33	-3184.32	0.110438	0.278464	0.367413									13383.8	20328.9
																										727.39	7131.88	27437.1	16163.9					12822.8	7087.64	5139.62	0.114742	0.127715	0.112799									19071.6	23573.7
																										1819.11	5789.35	41866.5	26593.3					10607.8	1734.35	1416.8	0.174958	0.148526	0.0270097									20575.1	17290.8
																										3012.69	14749.4	15627.3	38397.2					7043.05	4964.21	1478.58	0.288322	0.201037	0.35813									22071.5	36366
																										6638.38	8397.08	41954.4	29404.5					15196.9	1942.14	-1865.74	0.200254	0.10289	0.137717									34506.3	17466.9
																										5084.12	2698.14	49392.4	35831.1					7386.2	5182.19	3253.75	0.0696346	0.176426	0.0533327									23445	27570.6
																										7516.65	15187.4	86184.4	19839					11918.7	4316.89	1716.44	0.16371	0.0920896	0.294125									33214.2	36690.2
																										2755.74	12922.6	97281.3	43590.1					12199.3	2599.76	-1670.57	0.0677173	0.287587	0.399232									15134.6	11301.1
																										12740	1869.29	80134.9	29195.9					10914.6	-332.51	1354.82	0.0375632	0.150211	0.288529									14193.8	38149.4
																										5668.86	11238.6	36743.8	32243					8157.55	2436.68	1637.05	0.0503104	0.109199	0.318516									57639.9	13594.4
																										4256.58	4238.55	53253.6	26668.5					8290.36	1517.63	624.183	0.0584068	0.0494211	0.354396									31618.2	32316.9
																										19492.3	3448.79	42629.3	16024.4					11855.2	2031.82	-848.226	0.0561687	0.0281701	0.0884125									19792.2	19854.2
																										5156	1774.61	20636.4	21175.8					6424.93	2349.82	4187.91	0.165665	0.197654	0.131655									41860.8	42870.4
																										3856.74	994.021	39741.3	43635.4					10173.2	4771.13	-47.9325	0.0309037	0.0411058	0.183312									23427.8	22309.7
																										3297.76	1820.06	43870.4	64897.1					19594.2	8332	2282.32	0.279131	0.382477	0.0654759									34560.7	19871.4
																										2778.68	14904.2	66460.5	36013.6					13280.7	6169.15	3873.09	0.138158	0.142739	0.144178									13045.5	20300
																										4942.96	4861.77	40729.6	30457.3					15778	3308.05	4949.05	0.157936	0.333364	0.436274									36541.3	22786.5
																										6826.43	17417.4	21451.6	29425.2					17313	3278.81	2438.63	0.225071	0.147262	0.0860053									21664.3	26164.8
																										4709.94	2489.5	33939.1	25552					15554	4075.41	2409.48	0.0941347	0.105734	0.113373									37567.5	27506
																										6507.13	13739.4	44595.1	23258.7					4008.25	1556.41	3688.92	0.0292481	0.0666537	0.12992									23375	38371.1
																										10437.2	10614	39708.1	20196.6					9764	2863.59	3834.61	0.0356051	0.245094	0.0463093									16377.3	20931.3
																										5428.86	3042.97	36494.4	26796.7					7878.94	1350.28	120.726	0.0748763	0.0567417	0.107439									51181.9	32208.2
																										5071.13	2818.12	45618.8	17929.9					10213.3	8420.56	1805.43	0.0208364	0.0573133	0.0576922									39140	10548.3
																										1847.44	3173.53	52800.2	29863.1					6524.53	3372.42	38.1754	0.130985	0.217999	0.0394679									24506.6	21963.3
																										5899.78	2257.91	73040.5	25333.9					14255.2	3183.91	2016.35	0.0348277	0.198231	0.129012									30759.2	53475
																										9928.72	17814.3	24122.2	32727					9326.76	8747.44	400.507	0.0573557	0.33825	0.250249									9163.83	42518.2
																										5808.18	19177.7	22788.5	35907.4					16572.6	20793.4	1467.74	0.107548	0.0770716	0.0909348									20306.7	34706.4
																										11847.2	26891.4	28318.6	21730.2					5541	2326.02	853.658	0.180105	0.222672	0.0865804									15169.8	11286.8
																										1982.24	16492.1	49453	19348.1					6664.06	12229.7	-383.815	0.0692375	0.121484	0.146892									5395.9	29603.8
																										19315.6	20978.7	26461.2	63935.4					16181.7	11049.4	1492.01	0.0804367	0.0488844	0.111271									16148.7	26623.6
																										3920.64	2595.72	28118.3	66974.5					9466.41	8608.68	1637.56	0.153091	0.175703	0.438211									18912.9	21159.6
																										8919.83	1920.31	64711.3	26071.2					2339.99	4917.06	5171.13	0.0883939	0.152642	0.212742									13179.5	25435.9
																										7522.74	7208.21	50953.7	47647.4					8371.57	18660.4	5196.45	0.0743771	0.216955	0.150014									6516.12	10288.1
																										4109.64	1979.46	39920.6	17198.8					-45.3659	5427.23	769.288	0.0729678	0.151369	0.0762437									13458	18191.5
																										2168.13	3983.37	67307.1	28198.5					1593.54	9457.89	5405.21	0.12989		0.0554049									19945.2	11401.3
																										9483.75	9438.05	48963	7535.47					1298.02	5419.42	1384	0.0319149		0.10147									12197.7	15563.1
																										4786.92	1542.39	30824.6	12698.4					11470	1440.57	13676.6	0.0807001		0.109108									4459.66	34227
																										12804	14468.8	23311.9	30845.7					2047.36	19891.8	2491.19	0.118611		0.0252825									3922.78	37945.7
																										5462.1	5048.99	60911.9	38689					18.7927	14903.3	3327.95	0.0623238		0.12419									6683.34	26727.8
																										1788.37	19807.4	8027.77	25599.1					1396.22	17909.6	2584.78	0.0627264		0.0451841									10222.6	21948.2
																										1285.63	4635.54	39915.2	20141.4					7126.96	21990.9	5669.7	0.0265479		0.0361433									8452.52	37697.3
																										7503.96	22101.9	48237.9	14227.1					1902.39	11686.3	559.104	0.0185502		0.0832266									14354.9	26548.7
																										3278.31	10226.5	45555.5	31960.1					8445.4	11021.7	7039.65	0.0934438		0.0507059									9049.99	38092.6
																										5102.32	32516.4	44454.2	16669.9					2993.56	3672.11	4381.86	0.0305492		0.092546									25028.3	22491.4
																										6993.66	23140.3	39150.9	9233.06					3666.96	2059.02	3650.42	0.056519		0.0263093									12666.3	23020.8
																										2694.38	13127.9	68087.6	21876.1					15184.9	13033.1	1109.57	0.0529499		0.119887									4217.09	18515.9
																										5302.27	7074.52	45656.2	22406.4					5764.61	19461.8	1232.49	0.0263962		0.117631									12104.6	19836
																										7193.78	7914.23	35302.4	26218.5					7288.17	6046.23	1695.8	0.0264895		0.0716791									12320.9	8595.09
																										7185.78	13419.5	20488.3	26752.8					4173.39	764.167	8900.85	0.0594002		0.0871278									15931	11849
																										6442.52	9862.84	73188.5	38796.3					3606.4	8308.49	7477.91	0.125067		0.200507									5323.69	13900.7
																										944.664	11923	59127.6	9251.92					8892.96	23343.8	9362.75	0.0604672		0.0503922									4213.03	13954.6
																										5734.19	17938.8	41020.7	21754.3					2403.27	1398.79	9097.11	0.0271264		0.0381981									10137	22166
																										6978.34	9538.77	56827	33231					8282.48	4919.15	7455.97	0.230208		0.0925765									10075.8	11141.8
																										2803.85	14152.5	56823.4	61378.8					6955.67	6142.49	2250.14	0.0222967		0.028636									48466.4	21227.4
																										2255.38	10528.8	50782.7	18776.1					2127.38	7809.33	4084.7	0.106682		0.0630587									12431.7	7751.03
																										10418.3	5875.17	27795.9	8978.95					5267.48	5069.06	6921.45	0.0793135		0.0397447									12339.5	23457.9
																										7627.38	9107.76	59142.5	27213.5					10125.7	8897.2	4977.28	0.0417614		0.169046									10951.7	14407.3
																										1499.73	14014.5	29365.7	13059.8					4551.55	2643.07	10108.5	0.105489		0.0309593									19512.2	19382.1
																										2772.54	22988.4	62156.4	33344.7					7387.21	11254.1	4908.33	0.0853464		0.115345									28974.2	11079.1
																										6295.99	12458.5	43093.1	24054.3					12659.2	2199.74	2617.16	0.0504452		0.264476									13001.7	19168
																										2950.61	18560.5	20595.4	12642.3					3110.32	8420.15	5016.61	0.0282336		0.0406452									7382.28	27370.2
																										4154	5245.88	50164.2	19842.8					3973.95	16508.8	15554.3	0.171192		0.0751569									20480.4	10597.9
																										9932.08	402.637	28189.1	13394.4					6795.57	13114	5488.18	0.0528034		0.0339385									11680.3	7925.49
																										6819.81	19516.3	90293.4	20921.2					7281.27	2477.79	2948.82	0.104226		0.0381412									15506.1	6568.46
																										6532.47	22581.3	66695.5	21908.2					10142.3	10935.8	3906.18	0.0642545		0.0212553									14737	12622.9
																										11730.5	18569.5	61229.6	8881.41					5459.54	9566.16	3923.17	0.0299162		0.0423737									12072.4	22145.8
																										3915.77	19842.7	46162.3	5649.9					3488.44	3040.77	5455.25	0.128682		0.111418									13284.5	11663
																										2814.28	5932.65	44581.2	21098.3					5113.9	1310.93	11011.6	0.0211997		0.0435762									12208.7	17022.6
																										2158.82	17037.6	52017	35364.5					2285.08	8843.36	10487.7	0.0902055		0.0182056									22806.9	9449.2
																										2852.4	17354.1	49711.8	18972.1					18316.9	24047.1	11680.2	0.0893405		0.116384									44028.9	8947.22
																										1111.28	15601.5	27730.2	4499.02					11878.6	14353.2	3501.57	0.0467636		0.0566892									26383.4	8364.75
																										1881.9	13294.8	31811.4	10660					5369.03	6160.53	1883.86	0.0887763		0.439511									15678.7	8109.64
																										2587.64	22743.5	20786.3	6230.42					3661.76	1813.94	4864.41	0.021663		0.0323289									19028.3	4216.13
																										3489.82	8601.03	13377.9	32068.4					1285.45	1989.17	7752.77	0.0295243		0.0356001									33638.9	14329.2
																										7921.76	16991.7	21378.9	34782.6					688.946	320.16	9197.34	0.0543256		0.0606827									9513.04	7800.66
																										5312.38	12992.3	25780.3	39941.1					7715.41	3852.53	9406.78	0.0109312		0.0288328									59218.8	11341.1
																										694.719	8223.74	50457	4888.74					13523	1363.33	2231.63	0.198748		0.100053									3432.94	5949.09
																										3928.78	15301.9	52176.9	9191.85					10770.9	3934.08	4280.26	0.0372422		0.233903									22775.1	14442.1
																										2253.76	11934.1	80170.5	48693.5					7246.63	3933.02	5959.02	0.0142041		0.0499477									11259.3	14555.3
																										1665.78	26256	51375	17060.4					6597.19	3956.59	17454.6	0.0211077		0.153478									46744.3	9403.43
																										1593.34	13769	16280.9	23214.2					4197.51	161.661	8111.35	0.0290046		0.206965									40176.2	22185.4
																										394.52	13878	24498.6	30239.5					4418.43	8202.17	4740.47	0.0301726		0.155842									16158.6	15433.7
																										4517.48	22291.4	45624.4	14150.2					8811.65	4658.3	13697.4	0.0543891		0.17145									10080.7	9972.46
																										10520.4	16444	43652.2	66296.7					5969.19	13600.1	7913.34	0.19554		0.078629									22768.7	11181
																										1396.73	24692.8	29769	29431.2					6416.84	3642.59	1831.91	0.0412893		0.112075									3419.15	12072.5
																										9559.99	18268.8	32705.3	38725.9					12410.2	8651.25	11650.2	0.0138975		0.284819									54244	21535.8
																										6483.11	15987.8	39142	39292.3					7121.84	8723.54	14017.4	0.183956		0.26993									22167.5	8386.9
																										2243.78	19739.5	9977.99	19035.6					7207.93	9401.97	1559.23	0.0254528		0.172595									17462.4	31188.1
																										6573.71	13256.3	55537.1	37198.7					5481.18	9230.39	-525.572	0.0210791		0.093222									37237.7	8194.66
																										3869.84	18783.9	52344.5	43868.3					9993.04	1960.89	9448.09	0.0162058		0.355266									51370.8	25088
																										6603.36	23497.9	45444.8	20868					5946.3	3107.57	14268.4	0.033738		0.159022									10625.2	8041.93
																										11703.9	15742.5	37768.9	27742.8					13000.7	1425.96	397.953	0.259367		0.157664									10285.7	8146.99
																										842.053	8648.99	56667.9	43600.4					6294.58	6739.06	13088.4	0.0297866		0.201117									40796.4	22640.9
																										4099.59	15415.8	28063.9	22363.6					7450.88	6965.54	11342	0.0679795		0.119343									11804.5	19464
																										7404.73	11170.8	48615.1	35558.1					14007.9	15938.9	1664.95	0.207061		0.0413398									5896.74	7166.81
																										8258.62	16197.7	45542.4	52951.8					11856.5	12408.7	7901.54	0.0542294		0.02542									17991.1	13535.3
																										3616.63	14887.9	11839.5	28857.9					11950.3	4894.65	9254.87	0.0349194		0.0540327									13972.8	22173.3
																										744.142	12545.6	5709.05	60205.8					9339.35	455.485	2742.43	0.0177635		0.182859									9169.73	36680.5
																										2582.56	6209.15	22379.5	29896.5					10319.9	797.612	6100.76	0.231977		0.191692									11959.1	9502.4
																										6202.4	18875	38456.3	35757.2					17935.4	2179.63	3717.91	0.289302		0.062691									8644.79	11304.4
																										8141.11	2621.63	33494	34132.2					3000.87	1781.58	5503.44	0.0177472		0.0271623									6812.63	8077.25
																										8345.19	8056.21	53974.7	22905.3					11919.9	12766.7	2818.61	0.270991		0.16804									11886.9	6006.17
																										12271.5	6556.2	3166.55	47441					12063.9	7693.46	1830.8	0.0251998		0.0605795									13245	12491
																										14206.2	5614.57	51119.5	33706.7					14360.6	1867.08	9905.76	0.0397171		0.0745814									15198.1	23443
																										552.125	6884.89	25340.5	15279.4					7227.52	17738.4	1632.96	0.249818		0.104409									5552.49	19975.9
																										1798.92	9569.1	71986.5	22387.4					11404.7	4658.35	4710.35	0.199658		0.0582379									14241	7563.25
																										315.491	7387.51	15181.9	18367.8					3272.56	2680.53	10737.2	0.226569		0.207679									11931.2	13527.5
																										766.151	3925.87	25767.5	42754.5					12758.5	4439.04	9340	0.062852		0.128355									6197.13	21749.8
																										3169.36	8165.42	70111.5	50815.6					13056.1	9517.88	11790	0.176988		0.0630327									13990.6	22678.3
																										117.035	2573.68	46288.7	45335.9					5858.3	12411.2	6457.04	-0.0274914		0.227859									14879	22513.7
																										3015.17	7266.46	36907.9	21351.3					12135.2	2494.32	5827.05	0.158897		0.267733									18879.4	16899.4
																										2318.43	5242.4	13715.9	43847.2					2969.29	5154.3	1541.76	0.183641		0.0206457									12971.5	20769.3
																										2750.66	16480.7	58858.7	46800.6					7562.84	6095.7	2149.9	0.18493		0.0484094									26571.8	9037.34
																										22080.8	1003.76	57145.1	23951.8					7690.25	6757.4	1346.47	0.0346311		0.0835835									32441.1	14736
																										9589.08	7280.79	76189.9	31602.5					10315.3	1479.57	1947.31	0.117959		0.102051									9353.63	10281.5
																										5966.86	10142.7	23477.7	16769.5					2790.94	3728.71	6084.31	0.120899		0.176107									10799.1	9842.19
																										7005.9	4942.18	40355.3	20577.1					16858.8	3532.17	1013.09	0.0510666		0.133058									17287.6	17588.3
																										16587	5111.06	64071.8	40955.4					9828.77	10807.5	15997.1	0.0678339		0.193241									12909.8	11295
																										8345.3	1606.09	9470.27	56274.8					12181.3		14027.8	0.0641252		0.0736317									17033	11516.7
																										2151.53	498.884	44269.5	41744.1					1709.41		11703.1	0.0957993		0.371548									14514.8	11513.1
																										15071.2	5934.22	30870.1	61906					7487.92		3235.44	0.0525809		0.146589									15612	20121.2
																										15762.9	10853.2	25753.5	35646					10966.7		3900.31	0.1065		0.133616									7637.68	20129.8
																										79.3492	10234.4	41614.9	43473.9					1434.53		5598.68	0.0743849		0.0386361									24640.4	6017.32
																										5235.93	8944.54	39650.7	23348.2					17159		4865.01	0.051992		0.4075									5375.68	25890.1
																										7820.38	11451.4	22435.1	65786					4011.22		1741.18	0.0685815		0.128659									7437.05	13875
																										1533.49	6474.41	36340.2	41379.6					2550.75		11947.5	0.0960293		0.170182									13411.5	13866.3
																										5597.66	10596.6	28230.4	66123.2					8893.96		3511.77	0.020428		0.288608									6884.74	12587.6
																										12379.2	8843.43	26734	67226.9					3235.2		10866.2	0.1304		0.105163									10817	6829.76
																										3824.94	7989.91	26338.8	26531.4					7057.17		3385.68	0.132618		0.20507									4564.56	9113.95
																										10701.1	1560.5	36568.5	58527.5					19349.1		6414.89	0.0174083		0.0465657									11472.1	11842.7
																										2224.87	1643.87	9070.53	12869.8					5596.07		5019.18	0.143975		0.0585407									13919.7	6323.16
																										12621.6	2756.51	32124.3	21727.4					4947.2		7665.97	0.0496691		0.372292									8147.34	4801.68
																										12415.1	396.671	37071.9	37923.7					3033.46		3111.8	0.0555132		0.276759									8095.51	15267.2
																										608.859	11601.4	19151.1	34534.7					8543.02		2391.22	0.154905		0.106742									36503.5	21719.4
																										6416.75	13578.7	17831.5	59542.1					769.417		5883.42	0.149867		0.251747									12187	6386.27
																										13760.4	7517.69	54030.2	27226.8					10041.9		1597.21	0.0611581		0.086449									47712.2	10026.8
																										7607.7	4949.15	15365.9	28005.9					11857.7		2962.58	0.0277532		0.0386093									13516.7	14259.5
																										8662.33	4768.28	30478.4	39190.2					11298.2		3657.1	0.21495		0.0321903									11001	9577.17
																										5409.19	1930.17	22838.2	14770.5					4172.23		1661.62	0.204114		0.0900613									14979.9	15074
																										9054.1	8211.46	26138.4	21171.8					-497.44		1424	0.0834025		0.163036									12304.4	12883.1
																										14731.8	2066.39	206.172	11491.6					7369.57		-295.517	0.127888		0.135658									13674.2	10534.9
																										3594.2	7413.95	53125.6	14602.2					11795.3		1761.15	0.00391997		0.351393									10760.9	11991.2
																										3490.67	6640.11	23746.5	48884.6					12976		4689.58	0.111158		0.128158									5777.66	13050.6
																										5834.39	3017.47	13117.8	25792.6					13167.6		1616.22	0.125991		0.208606									15823.5	5580.76
																										3110.56	5529.87	11871.4	35995					3510.37		4411.07	0.216805		0.0675822									13322.6	12247.4
																										5971.2	777.715	26136	23402.7					4353.91		10435.9	0.0773712		0.0561944									21719.7	8990.19
																										943.584	1107.53	17939.9	36946.7					2882.41		824.811	0.0849912		0.137066									26242.9	6614.06
																										4218.93	5179.34	9502.15	35385.1					6154.26		4705	0.184158		0.0271266									23149.5	5434.77
																										271.882	2727.79	28158.3	14184.7					8230.93		1222.63	0.064027		0.0406859									16711.1	10273.8
																										1847.82	3201.6	14880	40605.2					3900.72		4533.16	0.00859382		0.414838									52321.5	29276
																										14895.4	3088.17	55227.8	4890.1					12629.8		959.189	0.0830634		0.24046									28098.1	9181.06
																										2302.56	3080.99	32008.2	24398					12208.8		2454.45	0.0187785		0.033105									11279.5	7691.11
																										2795.55	11962.2	37544.1	19768					3870.36		4641.09	0.273937		0.0658073									56917.6	13836
																										3921.96	4083.52	59868	23656.7					2286.14		13731.8	0.0291718		0.152573									25949.4	9111.2
																										4259.34	11323	78566.6	71205.1					4331.67		-1063.12	0.110376		0.30901									36139.8	11321.1
																										7943.18	17332.1	52072.3	10414.2					7084.05		3727.55	0.0100706		0.0678621									52106.3	7112.89
																										3075.77	6272.96	78888.3	13608.9					2567.49		-308.516	0.180386		0.0338587									51925.4	7249.08
																										12295	7231.41	29050.8	9749.25					11792.8		-582.606	0.050248		0.0404889									40119	8531.92
																										8096.53	7221.43	90660.1	12825.5					12840.2		5810.86	0.180667		0.0382557									17070	5012.42
																										4707.45	7047.57	71483	25379.9					4048.28		4914.38	0.187379		0.0238474									43407.6	7797.62
																										6524.09	3894.16	68169.9	16852.7					7305.18		7490.65	0.156578		0.092589									35651.3	12582
																										9761.44	3487.59	40014.8	54508.1					4659.33		8049.09	0.0590539		0.047657									47960.7	9236.95
																										4664.05	7687.29	93593.1	75604.9					14367.5		2923.6	0.207579		0.191213									17258.2	11530.8
																										9164.3	2712.76	45466.4	33507.9					8535.71		1505.08	0.158856		0.0869887									18781.3	15527.7
																										19450.4	6772.51	9628.97	23611.4					8361.73		1208.72	0.0538138		0.0814063									40447.9	11761.2
																										1379.42	7987.48	58954	11409.8					8598.68		6265.57	0.0317908		0.0514945									10351.7	8298.97
																										7885.4	11385.9	80100.7	82504.1					5702.63		1881.9	0.143063		0.0568827									58022.6	23144.3
																										20250.5	20490.5	75385	12738.4					10192.5		1228.62	0.216721		0.261283									57318.3	24509.5
																										10026.5	3814.95	37641.9	74756.1					18413.5		9258.95	0.0724132		0.0706022									14108.6	10821.3
																										5462.83	2599.35	54153	21518					-148.103		9405.74	0.215279		0.0716852									13900.6	20888.1
																										10827.4	1452.23	14234.1	36616.9					1458.28		4309.71	0.173624		0.0738222									29935.1	24367.3
																										2728.65	9407.9	24640.6	21880.5					5324.05		1201.39	0.0685656		0.0527576									47606.7	11447.5
																										239.976	22277.7	60825.2	57850.8					15899.5		6714.36	0.00389499		0.0449096									41024.2	11652.2
																										1687.84	6545.12	45260.8	14242.4					8136.67		313.756	0.282234		0.0766									6208.13	16948.6
																										3327.2	15471.9	35970.7	35763.8					9797.03		-177.624	0.108399		0.243027									27611	7472.68
																										5671.83	2894.47	23444.4	20314.4					-1317.78		1498.21	0.0232206		0.0295935									43643.5	5639.31
																										4143.76	17633.4	21491.8	14520.3					16058.6		6307.29	0.0369162		0.0736558									13252.3	7366.63
																										16164.1	11874.2	11282.9	7212.61					6297.41		9909.95	0.0940053		0.0785173									46687.2	10551.1
																										8094.33	1906.13	24046.3	19375					12264.3		7315.58	0.033703		0.0414814									47178.7	10423.6
																										4748.97	14414.7	25696.9	8978.76					8259.2		6161.05	0.176464		0.0839174									58269.8	16577.9
																										494.573	15412.2	13004.1	5868.11					15067.3		3683.94	0.037681		0.264435									45681	23849.7
																										6455.52	24905.1	23824.8	74389.7					6234.17		412.552	0.0144551		0.0507645									26318.7	15833
																										7805.92	3894.92	47485.4	7138.13					7516.19		13606.3	0.0190235		0.161258									29979.7	6840.97
																										6349.48	4047.76	8042.38	6436.31					3515.74		7599.85	0.247081		0.218686									52334.9	14562.2
																										2420.47	2869.32	57397.5	27310.2					2533.98		9679.8	0.0425721		0.367685									63928.2	10701.1
																										4821.36	17112.4	49682.7	18387.5					17789.3		9285.72	0.0475433		0.0492439									57255.1	8991.25
																										1937.91	3610.45	29881.8	36023.8					-2144.72		918.123	0.149984		0.0370028									67166.6	14743.1
																										2781.52	14735.3	47810.6	41772.2					-1061.82		7279.42	0.0274141		0.0392393									61960.3	7963.65
																										2047.83	8719.34	14611.7	29225.5					5352.65		7206.89	0.048954		0.374562									51808.5	5441.41
																										3995.22	9778.8	16705.2	4966.1					8331.97		11832.9	0.0155571		0.0452619									28195.1	8099.5
																										4785.82	18460.5	29416.3	34544					6671.4		2622.66	0.111352		0.16445									26234	14599.9
																										4037.09	13382.3	24922.1	33390					2154.3		5512.9	0.0343731		0.0797603									30830	3700.01
																										8404.29	19018.2	37332.8	23845.8					3464.2		7807.04	0.049976		0.189511									19916.5	14079.3
																										18218.7	7021.73	19556.4	25258.5					5816.19		13911.1	0.0706906		0.0336807									12438.8	8379.3
																										9969.4	20566.2	26433.8	6731.98					12607.9		6824.55	0.0415376		0.120124									26743.8	10894.6
																										8143.51	26922.6	35549.2	17236.6					10838.5		5564.39	0.0282242		0.0492639									23020.3	11515.6
																										517.505	1765.14	43178.6	17287.5					216.634		11465.9	0.0404277		0.30174									41630.8	9123.99
																										2937.98	8622.98	45261.4	25232.9					1475.34		5173.2	0.125177		0.0712656									31971.3	12148.6
																										10554.8	3563.91	35675.2	31720					2774.22		12969.4	0.0449517		0.250307									39338	9954.35
																										5360.71	6297.04	21309.5	57691.4					1857.87		7042.5	0.0412208		0.0441612									38320.6	9897.7
																										10150	17424.3	44371.8	13012.5					711.468		5245.09	0.0608131		0.320258									39602.1	11589.5
																										22891.2	12898.8	20487.8	22599.6					563.026		7349.71	0.151221		0.435975									44493.1	14914.6
																										1811.32	7223.44	36392.3	4399.27					4560.35		8387.02	0.0697558		0.440187									66495.7	11302.5
																										575.179	3825.25	33894.7	24591.2					1451.36		3989.91	0.0730279		0.154818									54564.2	12242.9
																										1211.02	11145.8	14161.3	6135.43					-34.2266		1375.58	0.0343676		0.130733									31469.3	3779.34
																										4745.23	2576.76	705.453	11501.2					7489.34		3259.45	0.132843		0.21337									58576.9	7390.9
																										15870.9	10674.8	41626.9	21824.6					1472.92		6205.97	0.108544		0.0993511									48173.3	11383.5
																										22091.6	27123.7	29726.3	34276.4					1744.96		5620.52	0.0315686		0.0325423									21421.1	4720.58
																										6102.48	7679.33	27240.6	11512.4					3233.09		3297.44	0.0204637		0.083627									56614.2	6514.37
																										7344.37	11147.2	9733.43	7381.32					22263.5		4038.22	0.0317916		0.240956									20501.5	13011.5
																										2977.27	20715	40087.2	32274.7					10309.8		8636.66	0.107604		0.316259									23109	6178.79
																										3672.23	18568.2	19714.6	17315.1					18630.2		3882.58	0.0072055		0.311459									36647.8	8839.6
																										7512.51	12660.9	46650.5	46473					17869.1		1073.4	0.192149		0.303033									67946.1	11100.1
																										8960.12	13226.4	31265.9	50928.1					17846.3		16320.8	0.0609612		0.0728935									11817.1	7695.17
																										1390.86	12214.8	40015.9	20191.2					18854.1		8800.22	0.0205261		0.105581									49936.2	9787.44
																										4676.1	4815.47	21886	15342.4					9060.3		1341.88	0.119647		0.229135									45130.6	9999.75
																										16580.2	4029.44	69841.1	36496					3887.9		6062.47	0.0241494		0.420237									37982.1	7289.82
																										10336.7	9809.16	31046.9	5669.28					21494.8		9518.41	0.0632877		0.0759795									26119.8	8242.89
																										3482.95	10578.9	17643	5850.47					6652.17		11000.2	0.0228718		0.200393									37753.6	6348.37
																										425.086	12940.1	38159.5	15648.6					10221.6		8687.15	0.0165915		0.278986									30919.6	5097.69
																										9895.17	2133.52	21524.8	16455.1					16882		5436.62	0.0457302		0.334855									52970.4	15138.8
																										1272.66	19914.3	49533.8	56570.3					1499.26		7885.59	0.0836808		0.272978									25029.1	6653.97
																										317.852	14385.8	37246.5	8922.67					21407.1		9443.72	0.0489799		0.0501651									43503.7	9193.49
																										3247.25	13210.9	41602.3	39368					8257.52		13840.7	0.217657		0.0716346									44220.6	7910.02
																										9346.95	19501.3	43982.4	88806.3					3979.55		5405.59	0.118338		0.108677									15390.3	7334.97
																										8425.03	9922.63	68644.1	30907.6					22467.1		2312.07	0.257629		0.132542									34548	7342.39
																										4983.84	8328.39	33753.7	10969.6					14795.7		1494.15	0.031114		0.208777									61556	8267.32
																										8256.49	17297	28744.5	27413.7					1374.84		10184.5	0.0330779		0.166281									27209.2	5056.28
																										7585.35	10240.8	36218.2	31271.2					1789.78		-847.183	0.0278851		0.127553									16225.8	21745.3
																										12300.4	8526.47	48380.7	14384					15273.1		6271.45	0.0414619		0.0853874									18140.2	8625.95
																										4188.42	11758.7	29264.1	13823.2					17942.2		854.716	0.107902		0.129935									43593.4	15295.5
																										3110.42	17039	31256.7	3139.38					7734.52		3604.27	0.196268											35280.4	10220.1
																										5443.2	15286.2	14070.1	14308.5					11161.4		5798.22	0.0102264											64600.6	9654.04
																										6453.45	8076.14	35529.6	3869.89					11121.3		12866.1	0.288958											42717.5	10850.5
																										4361.54	8335.91	42876.4	12574.1					24766.3		7242.31	0.135717											59133.9	8496.6
																										3050.62	28738.3	20604	15296.2					7428		10610.7	0.106402											58967.9	2301.55
																										5479.51	15623.6	68442.6	5546.21					19419.4		12619.4	0.199363											21775.1	6332.83
																										6905.73	17592.2	32112.7	5114.54					7192.02		1625.04	0.100135											50840.5	4819.19
																										7152.56	19203	32501.1	44501					5771.99		3270.58	0.0211607											21011.8	23295.9
																										24.9208	9421.6	52401.4	44825					6300.05		7710.33	0.0209141											22055.9	21059.5
																										2562.59	19964.6	46062.7	18716.2					12553.9		2501.92	0.0905012											31561.3	9342.19
																										5917.56	16179.8	17073.9	31359.6					12731.9		9851.19	0.0313398											18607.2	15969.9
																										2610.87	22261.7	12577.2	32302.5					8662.49		4754.01	0.0493016											52253.3	7676.91
																										10570.3	18059.2	54935	4100.37					11612.4		5019.18	0.133274											37085.1	19516.9
																										301.727	13443.3	75908.6	21224.2					20037.5		-160.056	0.0211537											33987.9	26188.8
																										1869.79	9503.63	48778.1	29058.5					16599.9		3876.11	0.0351851											48244.8	27194.2
																										606.137	13492.9	54607.1	18142.5					6517.17		5354.88	0.0943105											49684.9	23642.4
																											5137.4	15329.1	48119.2					5891.44		11673.5	0.0398849											64120.7	6405.02
																											9440.6	56335	5916.83					12424.1		16477.4	0.0636967											26475.7	8894.97
																											3242.91	46753.3	12257.1					294.448		10378.9												45359.4	17634
																											7880.48	22655.4	38091.7					21644.7		2522.68												34211	16313.5
																											6835.71	84005	13362.1					3752.19		17607.6												65615.6	10133
																											11303.2	67372.4	27325.6					3427.51		5240.8												67213.6	19350.5
																											21140.3	58800.5	58731.2					10627.2		4186.73												5950.14	19171.9
																											9396.58	46942.6	30888.3					1735.51		14994.1												15847	8498.78
																											3652.12	13004.6	37623.3					5482.63		11865.5												25527	13328.5
																											16222.9	34541.8	23679.8					5166.56		9333.23												36639	9893.81
																											2657.46	48425.2	30576.1					4981.67		3452.62												17266.6	26222.4
																											9306.33	19621.8	18594.3					-114.827		8141.14												10300.2	7526.73
																											691.049	58056.4	36800.4					4139.96		4927.17												12483.4	5473.05
																											3411.76	25786.3	39491.6					2755.55		14657.8												46487.1	24386.5
																											17164	46171.7	17731.5					25185		4083.41												30586.5	16441.5
																											14684	47630	56847.8					15738		3765												14058.1	17646.7
																											8271.98	38964.5	22854.4					5900.83		2716.77												24967	15819
																											9257.08	65986.4	10593.2					13175.7		3966.51												25213.5	9993.16
																											11111.7	23206.2	14620.7					2169.48		9356.14												20425.3	12193.9
																											7653.87	40713.4	5692.17					13415.3		3352.86												34541.4	16799.4
																											5561.7	10652.2	51776.9					19132.8		5921.05												10843.1	9459.29
																											2552.73	37405.8	35968.2					713.034		13163.9												9718.82	19191.2
																											8352.19	65065.6	27137.9					14235.6		2853.61												15780.7	17553.5
																											7354.67	48710.5	7965.86					6148.69		6917.41												26594	15708.7
																											4102.31	86593.1	34291.6					4062.09		8077.3												13909	8290.71
																											6123.48	41494.9	28933.4					13704.6		471.76												8793.25	25797.2
																											2793.22	29817.6	9431.49					937.443		4276.35												14139.5	12401.4
																											5147.1	67588.1	33576.7					3105.93		3100.64												8811.57	6066.74
																											2280.47	52948	17189.4					3769.44		8150.32												12685	13149.4
																											5601.65	32858.2	53912.9					2380.65		6608.88												24431.6	21781.5
																											28232.2	35399.9	45215.6					14052		4822.91												13707.4	3352.15
																											3379.67	65829.4	37494.9					891.82		8257.68												8928.37	11909.3
																											3073.11	28755.5	36595					12796		6887.59												9022.09	7131.65
																											12490.6	52879.1	38645.4					3466.39		10458.8												7116.49	19845.1
																											7708.45	53352	59373.1					3451.69		15249.5												37872.8	22167.7
																											9942.9	31038.4	12826					11939.1		158.971												24551.8	17870.5
																											5594.22	49194.3	53036.4					20532.1		5523.33												26356.5	11738.7
																											5205.57	28053.2	33133.1					11127.2		8844.7												25631.2	17848.6
																											5655.27	21509.6	41644.3					10329.1		5432.65												19604.2	18226
																											5240.26	23490.4	43298.2					7549.34		-213.383												36453.8	13887.4
																											5032.85	32279.5	40670.7					11946.8		2460.28												26577.8	6956.01
																											9642.12	42764.9	30062.9					3408.99		4950.04												22999.5	8622.6
																											14493.7		37134.9					2959.66		1395.54												24628	11075.4
																											3129		34363.6					4997.37		301.465												10078.8	20684.9
																											16368.9		25564.5					4550.71		3356.46												11619.8	5263.86
																											9193.61		6113.41					20826.4		1269.29												7524.99	4155.49
																											8870.54		66793.4					852.977		1827.95												33815.8	4428.56
																											4179.45		60941.4					2034.17		127.087												7910.86	6973.24
																											6323.43		22995.5					10345.4		6777.77												36078.7	4086.9
																											16684.9		45721.4					20049.3														15876.2	1262.49
																											6890.01		58743.8					-629.457														13885.3	1862.65
																											11399.8		31501					5969.43														28425.4	979.468
																											5061.52		37339.7					3167.61														32131	5218.67
																											5766.13		34813.4					5385.14														25139	2810.22
																											9384.07		55223.4					8308.62														5626.22	6618.85
																											188.049		58824.7					10517.2														37626.9	17485.1
																											4750.87		22423.1					10089.3														29933.1	11735.4
																											5025.36		62096.1					6200.42														27735.9	11980.2
																											7252.62		77973.9					5952.97														33864.4	13258
																											5406.16		33454.5					3714.31														16674.4	18191
																											9514.72		64762.4					4647.71														29227.8	12030.5
																											1716.56		25137.7					3205.26														43536.2	9415.07
																											6332.76		35461					8138.55														49447.1	18878.5
																											3165.44		22607.6					5730.08														11620.9	8876.4
																											3347.41		33317.7					2085.17														36317.3	25003.8
																											801.538		42007.4					2291.54														22593.9	14805.9
																											-845.902		47438.8					7392.54														20061.5	24523.2
																											10087.4		45792					4416.28														38927.8	37052.6
																											322.552		23073.6					3006.41														36155	35214.3
																											16623.5		65637.1					9379.13														26999.8	31142.8
																											12149.8		33993.5					2207.17														43051.6	34898.6
																											17831.6		10971.4					2841.08														26362.7	41419.7
																											22617.8		37703					17147.8														34683.1	32774.3
																											15537.8		42209.4					140.485														40587	23002.8
																											7308.23		19333.1					11494.3														48589.2	34164.8
																											7039.76		43098					5928.29														49906.1	27412.4
																											11559.5		15342.4					12290.7														11888	13749.1
																											10319.2		9189.68					9569.08														4222.99	18394.9
																											16369		37156.1					12416.6														13033.6	31634.8
																											23029.1		29470.4					5189.25														2342.71	24714.6
																											21951.3		36188.5					898.898														7888.82	24343.3
																											16884.1		37375.4					3274.98														14750.3	26968.3
																											10613.4		81503.4					13938.2														14267.2	19644.4
																											21994.5		32085.9					7786.92														6779.68	30679.6
																											10014.9		19886.5					11834.3														2042.41	18594.2
																											26663.2		48611.6					451.218														9836.83	23175.4
																											15768.8		47005.3					3081.34														10198.9	31153
																											12476.2		27498.3					4757.7														6715.72	43209.9
																											19451.4		5613.12					11523.6														9229.87	25476.4
																											4331.97		37518.4					3993.28														23418.2	27168.8
																											4259.41		17201.6					7744.48														12551.9	20250.5
																											12736.2		29441.2					4701.52														15001.9	39959.9
																											9863.55		11563.3					5199.78														14280.1	10004
																											22596.1		50010					5258.36														17793.5	44063.9
																											13398.3		26065.2					1382.18														20777.8	30313.3
																											13460.7		36911					777.201														34231.3	45692.6
																											7046.33		29082.9					8621.95														9225.22	25990.9
																											16695.7		56720.4					5149.23														9827.89	34253.3
																											23874.2		42886					4999.71														34802.9	17789.6
																											16807.2		30475.5					3894.25														37004.8	40432
																											12947.8		38446.7					2691.78														34556.2	46486.4
																											11091.8		13268.5					2570.65														20733.2	33646.5
																											7239.79		7185.37					11952.2														26816.7	31193
																											9434.27		11165.4					3294.79														23654.3	23684.2
																											2489.87		9392.83					5638.47														14359.1	39324.3
																											6011.05		27496.3					1982.11														15528.8	20517.8
																											18636.7		60264.3					-635.93														33501.4	16809.8
																											16725.6		21532.5					3453.28														18619.6	17382.5
																											21511.7		85621.7					1976.94														33902.6	23291.1
																											23289.9		63206.5					2407.39														11993.4	26745.8
																											27474.8		28569.5					4573.79														19247	19397.9
																											16857.5		37795.8					-343.157														30091.2	29521.5
																											8626.51		22039.1					11094.9														13509.1	14793.3
																											5967.26		64896.1					9538.91														22883.9	21807.4
																											18119.9		70894.1					10967.5														13913.7	40681.6
																											5805.4		85099.3					8750.94														32504	37242.3
																											24460.9		36093					3200.1														26521	25488.3
																											15994.8		14474.1					3489.47														15357.6	48106.6
																											4182.23		14103.2					2319.46														31421.5	36808.2
																											18801.9		20311.4					8212.67														23933.9	18886.8
																											5749.48		36111.7					8295														11487.9	30660.7
																											23217.5		34505.6					7218.84														22690.5	23503.5
																											18809.4		42092.4					10316.9														30202.2	32618.4
																											7784.34		22592.5					2168.38														9536.74	53169
																											17287.6		66657.8					5669.46														6382.03	24448.4
																											11854.8		62643.8					3685.07														27921.3	52265.8
																											15214.3		31012.7					5003.43														5465.16	37630.3
																											20323.1		33388					4242.46														59369.9	39053.7
																											8802.75		22051.8					3280.82														28561.9	21464.7
																											7324.22		40834.3					4035.11														18021.1	31466
																											8030.43		57345																			22964.1	21345.5
																											1946.14		11627.3																			29013.2	37166.6
																											10815.8		33552.2																			19852.1	38044.3
																											12852.9		30389.6																			40002.7	35045.7
																											7272.02		27022.2																			15434.8	54031.2
																											12057		48492.5																			21464	35849.6
																											8499.23		58254.8																			20798.5	50776.7
																											8656.65		30870.7																			12458.3	38541.5
																											11792.9		16041																			31732.8	38412.5
																											11277.5		34915.6																			35423.7	29883.3
																											15267.7		75972.6																			26048.7	24116
																											1089.96		59737.2																			12607.7	49376.3
																											15064.5		48065																			12877.7	35792.7
																											1816.69		32233																			27917.1	22978.2
																											15319.6		54799.2																			41376.4	21796.8
																											7178.73		12830.2																			52263.4	32408.1
																											22863.8		75541.4																			35745.9	34263.2
																											11383		65682.5																			34755.4	23878.8
																											17132.9		36324																			25465.1	45193.3
																											18516		12424																			7170.19	20082.4
																											20021.5		25447.2																			14050.4	25222.3
																											19555		17967.4																			13910.5	20144.8
																											8601.74		40157																			14334.6	24442.9
																											9091.49		41051.6																			12601.3	43097.3
																											3168.27		81664.7																			30477.7	22641.6
																											14749.6		14707.7																			36343.9	27640.3
																											19679		69801.6																			26557.8	19983.4
																											16937		59408.3																			9916.67	31585.4
																											13506.8		9781.87																			37722.6	50697.2
																											22121.9		15871.9																			31503.7	28672.6
																											16916.3		52080.9																			54476.5	23055.3
																											6255.69		42386.5																			13874.7	24354.5
																											15858.2		48304.2																			17555.9	12949
																											4977.76		14352.8																			29385.9	24738.5
																											9581.45		35584.1																			17026.8	47608.2
																											15829.6		63760.5																			45659.7	24924.6
																											8393.92		36664																			13055.9	28071.4
																											20319.4		34250.3																			9282.01	9665.73
																											8638.08		53346.1																			20262.6	14155.4
																											15285.7		20524.1																			34244.5	37721.7
																											11392.1		9848.86																			36849	14274.1
																											12010.4		34079.5																			40945.3	23547.6
																											17381.8		32192.7																			21031.1	43599.8
																											10255		57564.9																			21590.8	34221.1
																											21885.5		48872.1																			43070.6	11292.8
																											13552.9		53686.3																			26013.5	14127.1
																											3310.39		41630.1																			25582.8	38265.2
																											26379.2		43393																			28046.7	9448.74
																											10885.1		18106.2																			34704.1	47769
																											15212.6		17973.2																			11169	28508.1
																											6526.47		48233.8																			18004.7	10641.9
																											7781.61		16939.3																			20839.4	20924.2
																											13837.5		60892.3																			12673.8	43796
																											15454.8		57299.1																			18223	46387.2
																											10983.3		25375.2																			14664	31694.7
																											8675.79		33081.8																			17094	36667.4
																											1843.21		51001.3																			12983.2	45095.2
																											1830.26		65475.2																			13027.2	66254.9
																											17180.6		30268.3																			8098.18	14514
																											3970.52		36752.9																			16064.1	36947.5
																											9267.66		41758.7																			22120.7	7479.81
																											21141		45101.6																			8430.77	40105.5
																											2114.05		13506.4																			12093.8	20171.7
																											15011.2		58856.1																			15492.8	13137.9
																											6084.87		60542.6																			9734.92	21513.3
																											19581.6		44385.9																			15195.6	20312.8
																											10909.3		12908.1																			9528.17	8692.5
																											14612		50892.3																			7440.18	30167.2
																											18325.8		53723.3																			12272.8	23571.1
																											24638.9		31582.9																			8071.14	15777.2
																											9615.91		45636.2																			12395	37916.4
																											17612.3		30651.4																			19346.8	16796.5
																											16103.3		70238.8																			17942.1	19324.7
																											18780.4		39319.9																			15737.1	34509.5
																											12051.2		27130.2																			7920.64	28913.6
																											19827.9		50835.5																			19941	31853.8
																											14646.1		53880.4																			20394.7	17428
																											16187.4		12538.3																			12625.2	12759.8
																											7036.64		33844.3																			13957.6	26058.6
																											7907.61		40755																			13637.4	20445.6
																											5221.12		44234.8																			13084.1	22871.2
																											28708.3		40143.6																			21823.7	16874.4
																											10658.8		41008.1																			12974.8	16510
																											10239.3		49316																			14504	28354.5
																											5272.05		41298																			15180.5	15134.8
																											6644.23		35293.7																			22272.8	7833.46
																											7613.78		58186.1																			10105	20314.5
																											14196.8		71888.5																			14094.8	31227.9
																											9606.56		33055.2																			28015.1	32489.4
																											7807.48		36667																			28687.2	21320.3
																											11032.9		58511.1																			40847.3	14391.6
																											31993.7		42680.6																			23992.1	28080
																											11688.6		24896.7																			36210.3	30447.3
																											13308.5		44053.8																			31172.1	16077.5
																											16944		22141.6																			23773.4	34621.9
																											16023.5		85666.1																			28514.4	32699.5
																											3361.85		60818.9																			33702.3	21384.8
																													49468.3																			34987.4	19092.1
																													83139.4																			26608	29755.3
																													18243.9																			28480	28381.3
																													50360.2																			20818.4	35216.1
																													54026.6																			46727.2	39540.7
																													79236.7																			47157.4	34615
																													20678.1																			41967.8	26086.4
																													46795.4																			38949.6	51082
																													75471.9																			36218.8	22653.2
																													40225.9																			43158.5	32637.6
																													46858.8																			25673.8	49688
																																																54406.2	41199.8
																																																37250.4	26787.2
																																																54536.7	48814.9
																																																34959.5	33922.7
																																																38749.8	30925.1
																																																46031.1	39077.5
																																																47030.8	33685
																																																23878.8	30763.2
																																																50242.8	29632.1
																																																28348.2	62971.5
																																																41061.6	46973.5
																																																22501.2	40116.6
																																																22461.7	38774
																																																40635.2	48697.5
																																																37008	45928.6
																																																42183.8	48647.1
																																																49577.5	44225
																																																28747.8	23344
																																																24201.1	40305.3
																																																23877.2	37038
																																																31129.8	38049.1
																																																29076.9	19886.2
																																																30003	45443.4
																																																36109.8	17303.2
																																																23305.2	45182.2
																																																28546.5	41943.6
																																																51382.5	54261.2
																																																21270.7	47335.9
																																																25597.6	32479.3
																																																24746.5	37169.1
																																																31075.7	23804.5
																																																22814.9	41366.8
																																																19006.2	42325.3
																																																24767.7	29289.8
																																																38522.6	33112.1
																																																23617	28251
																																																29897.8	29396.4
																																																15748	33808.3
																																																40776.3	59051
																																																36301.7	68843.9
																																																48219.2	30413.6
																																																47456	54635.8
																																																25605.5	55199.8
																																																20570.1	30876.1
																																																29123.6	28166.5
																																																32489.6	27927.2
																																																23705.3	28048.5
																																																43899.1	54164
																																																31452.8	36022.6
																																																17601.3	69504.4
																																																12578.5	49168.2
																																																17747.4	26656.9
																																																21628	36364.9
																																																17381.4	25148.4
																																																15972.2	39064.3
																																																33964.8	28994.9
																																																13446.9	60226.2
																																																21496.3	25813.1
																																																19534.7	23061.9
																																																18353.9	35174.9
																																																17081.4	37093.9
																																																27961.3	11458.1
																																																21319.8	50504.6
																																																10985.4	62062.8
																																																9695.72	16805.2
																																																10727.3	29803.1
																																																20019.2	48633
																																																27288.5	18203.9
																																																23799.3	24347.6
																																																18717.3	19151.5
																																																17624.2	50283.5
																																																10666.5	17564.3
																																																17930.3	31480.4
																																																3932.38	63547.2
																																																11558.6	20030.6
																																																26660.3	68744.8
																																																18261.3	34910.5
																																																13213.7	20804.1
																																																3781.96	28516.6
																																																13839.1	22113
																																																1913.08	53501.1
																																																23393.2	16564.9
																																																8275.98	15159.8
																																																12063.8	15666.4
																																																5543.03	18786.7
																																																1863.47	33412.7
																																																14967.8	33794.6
																																																814.959	25821.1
																																																8075.22	19286.5
																																																7444.68	33131.7
																																																14383.9	23885.9
																																																8546.25	35234.8
																																																5404.77	63454.3
																																																10447.7	53036.5
																																																7604.55	20940
																																																6365.86	38780.9
																																																4242.63	22865.6
																																																9205.22	24780.9
																																																12344.3	27173.9
																																																7498.8	23096.3
																																																3657.77	36672.1
																																																5756.44	54181.9
																																																10087.1	30001.6
																																																6702.25	21230.2
																																																9813.96	36006.1
																																																8426.99	58114.5
																																																9436.68	24597.4
																																																17690.8	51248.8
																																																9303.75	8829.86
																																																7373.05	26706.3
																																																10057.3	25795
																																																21213.3	38239.5
																																																12285.5	42312.2
																																																17706.2	41193.6
																																																14207.5	32582.2
																																																9215.83	25552.2
																																																12849.3	46651.2
																																																11356.3	36472.2
																																																8039.57	21369.2
																																																9144.84	32075.1
																																																44170.2	27712.8
																																																28570	36887.3
																																																49478	11237.2
																																																27237.9	8359.37
																																																19607.5	9150.36
																																																12572	7043.08
																																																22471.7	6783.39
																																																48991.2	21699.5
																																																28156.5	7511.14
																																																45962.6	9210.79
																																																28665	26084.3
																																																38943.8	15756.7
																																																7557.52	7934.44
																																																30078.2	20764.2
																																																11755.5	23226.5
																																																32108.3	24534.8
																																																24217.5	9382.81
																																																35142	23572.1
																																																27795.5	34865
																																																13962.5	25130.4
																																																36709.7	28053.2
																																																26365.8	12634
																																																22410.2	21124.9
																																																19028.9	36493.4
																																																9750.63	12058.6
																																																26014.8	46681.7
																																																31273.3	47394.3
																																																14249	11423.5
																																																30038.4	15578
																																																11445	56800.1
																																																28549	8825.21
																																																25294.2	58773.1
																																																23048.8	16033.4
																																																24560.7	19322.9
																																																16977.2	22684.2
																																																17486.2	19333.6
																																																29874.1	23760.6
																																																8716.34	29286.8
																																																24838.5	18139.4
																																																29126.6	25586.2
																																																24089.6	58875.5
																																																32549.1	20188.5
																																																12174.2	9487.17
																																																15168	33592.9
																																																26568.2	45307.1
																																																13811.1	41627.3
																																																19801.8	21696.8
																																																26851.7	48623
																																																35875.3	62914.5
																																																19115.4	11469.3
																																																28053.8	13871
																																																11259.3	63018.2
																																																15298.2	26111.6
																																																30542.2	19294.5
																																																15687.4	39324.6
																																																14527	22668.3
																																																27169.2	26934.9
																																																7595.49	41572.8
																																																17587	50327
																																																8356.69	33464.2
																																																7430.37	40613.1
																																																20006	29667.5
																																																22684.7	48280.6
																																																10161.3	50993.4
																																																22354	20202.7
																																																25827.3	24823.4
																																																22272.8	41621.3
																																																8116.98	23269.6
																																																20116.5	49319.5
																																																8051.09	40264.7
																																																	28217.4
																																																	65899.8
																																																	23420.6
																																																	23601.1
																																																	28562
																																																	11899.7
																																																	27267.7
																																																	15073.9
																																																	17608.2
																																																	26970.3
																																																	35521.7
																																																	19358.7
																																																	19674.2
																																																	31820.4
																																																	34834.9
																																																	46601.1
																																																	6409.19
																																																	10574.4
																																																	14646.6
																																																	19310.3
																																																	11013
																																																	23664.8
																																																	14083.3
																																																	19291.1
																																																	13187.4
																																																	8155.59
																																																	11729.6
																																																	26742.1
																																																	12986.2
																																																	15459.8
																																																	19380.8
																																																	14898.4
																																																	17450
																																																	27440
																																																	30769
																																																	10175.8
																																																	16018.7
																																																	10824.6
																																																	18411.2
																																																	12734.3
																																																	25505.3
																																																	17275.8
																																																	45226.8
																																																	14435.1
																																																	28429.7
																																																	43933.8
																																																	57567.4
																																																	11579.1
																																																	18061
																																																	36538.7
																																																	16541.5
																																																	17080
																																																	16153.3
																																																	50228.5
																																																	43310.1
																																																	40014.1
																																																	59061.5
																																																	10646.5
																																																	34206.6
																																																	21471
																																																	45387.9
																																																	35917.3
																																																	13126.4
																																																	20233.6
																																																	58980.1
																																																	15779
																																																	33456.3
																																																	52540.9
																																																	18870.8
																																																	32832.9
																																																	23839.9
																																																	44919.3
																																																	35799.9
																																																	59763.2
																																																	35966.8
																																																	45141
																																																	66761.4
																																																	19377.9
																																																	49630.5
																																																	35870.2
																																																	55584.5
																																																	35109.7
																																																	60109.6
																																																	34373.9
																																																	54433.8
																																																	68306.4
																																																	68928.3
																																																	44081.6
																																																	52114.6
																																																	39780.6
																																																	50468.8
																																																	63998
																																																	56736.2
																																																	34578.7
																																																	58378.9
																																																	54442.3
																																																	47264.8
																																																	67764.5
																																																	58710.4
																																																	54369.9
																																																	68231.3
																																																	71085
																																																	47046.5
																																																	65573.8
																																																	69302.2
																																																	68957.1
																																																	63638
																																																	65307.6
																																																	58581.3
																																																	64060
																																																	60027.1
																																																	54466.6
																																																	49369.7
																																																	19135.6
																																																	40296.2
																																																	57818.9
																																																	39059.8
																																																	51428.8
																																																	59932.5
																																																	46710.3
																																																	58784.6
																																																	47571.6
																																																	56938.4
																																																	56925.4
																																																	64616.9
																																																	29032.9
																																																	53112.7
																																																	27848.6
																																																	19524.1
																																																	25057.2
																																																	35645.6
																																																	22721.5
																																																	19039.6
																																																	56753
																																																	43405.1
																																																	34305.1
																																																	41751.8
																																																	18899.2
																																																	25260.1
																																																	27079.6
																																																	14004.6
																																																	32020.5
																																																	30157.2
																																																	19633.8
																																																	45262.4
																																																	15522.6
																																																	35673.8
																																																	39653.8
																																																	33214.6
																																																	33614.3
																																																	31756.6
																																																	19951.7
																																																	50318.8
																																																	45120.8
																																																	22688.4
																																																	37250.9
																																																	19151.7
																																																	24093.4
																																																	14012.2
																																																	15199.7
																																																	35384.1
																																																	25360.7
																																																	41908.3
																																																	32222.7
																																																	39421.9
																																																	34991.4
																																																	8011.81
																																																	11397.6
																																																	8131.22
																																																	9390.54
																																																	21100.4
																																																	24738.4
																																																	7025.03
																																																	21245.2
																																																	2809.84
																																																	13545.5
																																																	44243.7
																																																	3979.95
																																																	13307.3
																																																	18639
																																																	12305.7
																																																	40434.5
																																																	31498
																																																	4963.05
																																																	17609.5
																																																	5949.91
																																																	18908.3
																																																	7516.42
																																																	6750.38
																																																	6406.14
																																																	9823.22
																																																	5536.11
																																																	5366.56
																																																	16160.9
																																																	14902
																																																	18379.2
																																																	27377.8
																																																	8583
																																																	18842.2
																																																	6663.43
																																																	34956
																																																	38925
																																																	38099.3
																																																	18033.1
																																																	18459.4
																																																	59801.8
																																																	21707.5
																																																	26691.6
																																																	33212.7
																																																	37509.4
																																																	22493.3
																																																	41852.9
																																																	17168.3
																																																	16585.7
																																																	24279
																																																	17528.2
																																																	13363.2
																																																	19092.9
																																																	54685.5
																																																	57482.8
																																																	16149.6
																																																	13781.5
																																																	29493.9
																																																	54326.2
																																																	16511.5
																																																	22932.2
																																																	14922.3
																																																	11044
																																																	41544.5
																																																	26447.8
																																																	58599
																																																	11973
																																																	41840.5
																																																	32599
																																																	45733.9
																																																	27257.3
																																																	26254.2
																																																	23692.6
																																																	17468.3
																																																	13576.9
																																																	46108.4
																																																	18284.6
																																																	21331.9
																																																	26840.8
																																																	24522












































































































[truncated: 2 more columns]
