# Supplementary material for: A gut-derived hormone suppresses sugar appetite and regulates food choice in Drosophila
Source: Nat Metab. 2022 Nov 7;4(11):1532–50. doi: 10.1038/s42255-022-00672-z (PMC9684077; doi:10.1038/s42255-022-00672-z)
Supplement: Source Data Fig. 5 — Numerical chart data. [file 42255_2022_672_MOESM7_ESM.xlsx]

## Sheet: Fig. 5
	Fig. 5a					Fig. 5c			Fig. 5d			Fig. 5e			Fig. 5f			Fig. 5g			Fig. 5h
	30-min sugar+yeast intake					30-min sugar+yeast intake			6-h sugar preference			24-h feeding preference			6-h sugar intake			20-h sugar-feeding behavior			TAG levels
	15-h starved mated females					15-h starved mated females			15-h starved mated females			15-h starved mated females			15-h starved mated females			Fed mated females			Fed mated females		Starved mated females
	elav>	elav>NPFRiTRiP	da>	da>NPFRiTRiP		Cg>	Cg>NPFRiKK		Cg>	Cg>NPFRiTRiP		Cg>	Cg>NPFRiTRiP		Cg>	Cg>NPFRiTRiP		Cg>	Cg>NPFRiTRiP		Cg>	Cg>NPFRiTRiP	Cg>	Cg>NPFRiTRiP
	70.23	7.54	28.1	17.12		25.14	34.04		0.15	0.1		0.550558	0.166127		0.195	0.273		1102	940.4		53.512	29.899	46.315	31.454
	42.57	43.26	29.26	15.07		1.72	34.71		0.56	-0.1		0.435347	0.34677		0.508	0.117		1390.2	735.6		44.821	38.926	38.002	34.332
	28.6	19.11	33.65	36.02		3.34	23.44		0.1	0.5		0.354668	0.439127		0.273	0.195		1343.6	731.6		49.65	45.641	29.164	34.558
	54.08	52.58	21.01	25.59		30.32	34.89		0.61	0.15		0.354552	0.260509		0.586	0.195		1397	662		53.698	39.162	39.841	30.603
	55.45	23.48	7.5	29.98		26.16	20.71		0.15	0.61		0.300335	0.485821		0.195	0.273		793.2	551		43.444	53.21	38.651	32.813
	47.76	24.47	20.83	59.82		8.97	32.78		0.31	0.5		0.473491	0.287075		0.273	0.195		1357.8	899.8		39.568	34.183	41.968	31.779
	48.88	42.28	2.96	49.31		31.84	31.89		0.15	0.28		0.20609	0.42513		0.195	0.117		759	1573.8		47.327	32.292	41.474	27.059
	61.17	42.16	0	40.58		18.65	17.05		0.31	0.15		0.347491	0.122121		0.273	0.195		888.6	584.6		44.735	30.611	42.235	32.753
			7.83	20.44		2.53	49.02		-0.06	0.61		0.314624	0.285869		0.195	0.273		665.4	566.4		38.258	40.698	44.004	37.094
			42.76	19.42		22.53	46.78		0.5	0.28		0.512591	0.240506		0.43	0.117		1200.6	935		43.846	37.549	43.675
									0.42	-0.1			0.259778		0.352	0.117			567
									0.15	0.28					0.195	0.117
									-0.1	-0.25					0.117	0.039
									0.15	0.31					0.195	0.273
									0.15	-0.25					0.195	0.039
									0.42						0.352
