# Supplementary material for: A gut-derived hormone suppresses sugar appetite and regulates food choice in Drosophila
Source: Nat Metab. 2022 Nov 7;4(11):1532–50. doi: 10.1038/s42255-022-00672-z (PMC9684077; doi:10.1038/s42255-022-00672-z)
Supplement: Source Data Fig. 6 — Numerical chart data. [file 42255_2022_672_MOESM8_ESM.xlsx]

## Sheet: Fig. 6
	Fig. 6b					Fig. 6c					Fig. 6d				Fig. 6f			Fig. 6g			Fig. 6h			Fig. 6j			Fig. 6k			Fig. 6l
	AKH intensity					TAG levels		Glycogen levels			Starvation survival				AstC-positive cells/midgut			AstC expression			CaLexA signal (GFP)			CaLexA signal (GFP intensity)/midgut			GFP-positive cells/midgut			Starvation survival
	Fed mated females		Starved mated females			Fed mated females		Fed mated females			Mated females				Fed mated females			Fed mated females			Fed mated females			Fed mated females			Fed mated females			Mated females
	AKH>	AKH>NPFRiTRiP	AKH>	AKH>NPFRiTRiP		AKH>	AKH>NPFRiTRiP	AKH>	AKH>NPFRiTRiP		Time (h)	AKH>	AKH>NPFRiTRiP		AstCgut>	AstCgut>NPFRiTRiP		AstCgut>	AstCgut>NPFRiTRiP		AstC>CaLexA	AstC>CaLexA+NPFRiTRiP		AstCgut>CaLexA	AstCgut>CaLexA+NPFRiTRiP		AstC>CaLexA	AstC>CaLexA+NPFRiTRiP		Time (h)	AstCgut>	AstCgut>NPFRiTRiP
	92.8043	79.6606	70.4599	55.4474		49.98	40.39	24.99	17.8		0	100	100		20	15		97.13	95.48		98.147	353.489		105.496	149.56		28	35		0	100	100
	87.1071	51.2839	122.709	102.797		42.81	28.54	23.08	17.82		20	100	99		7	6		85.65	125.03		84.9853	54.0744		75.0018	103.434		30	42		8	100	98
	80.5837	65.8743	100.323	82.6122		40.28	37.92	30.26	17.42		24	97.9	99		24	8		106.51	87.83		11.3008	106.055		107.618	169.435		35	39		16	100	96
	88.4163	72.0044	71.7612	54.2514		45.3	44.38	18.47	24.85		30	95.8	99		10	7		90.27	141.16		48.941	98.6905		116.769	163.894		36	40		20	99	96
	120.275	40.5107	50.9328	87.8254		43.68	34.94	24.72	22.95		40	81.3	64.6		17	11		135.48	106.56		70.7946	230.974		82.2916	195.308		31	54		24	98	96
	112.373	51.0166	83.2477	73.9604		44.49	40.44	24.49	20.55		46	67.7	41.7		14	6		84.95	88.72		11.3758	115.248		108.195	142.892		29	40		28	98	95
	118.061	82.324	34.3094	108.425		41.78	42.28	37.69	18.14		49	51	27.1		12	4					31.7558	1.28869								32	97	91
	97.9479	79.4387	51.3925	71.2538		39.69	42.24	19.93	17.41		53	36.5	12.5		13	14					25.2459	261.953								40	92	82
	123.617	95.1748	63.4852	66.9348		40.67	41.74	26.7	16.05		66	14.6	0			12					44.9653	58.3877								44	87	70
	111.124	84.6421	71.2998	72.5565			39.51	27.76	16.48		68	8.3	0			4					133.351	490.884								48	76	57
	96.5587	100.07	46.4013	57.1386							70	3.1	0			8					58.4096	131.376								52	72	49
	93.694	52.0239	75.3474	37.8174							80	0	0								120.406	110.154								56	67	45
	102.705	111.342	42.1614	48.9101																	57.3161	401.798								64	58	32
	65.0159	93.0967	89.519	50.4343																	20.1076	57.6496								68	56	24
	75.4987	83.2817	96.989	63.4501																	130.717	54.2764								72	54	17
	111.545	34.7424	75.3429	43.9817																	111.784	77.4709								76	52	9
	122.674	48.0595	77.5701	96.1619																	158.311	377.968								80	49	5
		84.3971	79.0525	69.9127																	209.493	71.4932								88	39	2
		81.3371	42.4952	84.8708																	59.3929	35.8074								92	33	1
			82.4399																		256.1	33.3168								96	22	0
			100.775																		111.714	8.01437								100	16	0
			72.7009																		172.965	22.5262								104	13	0
																					54.2168	79.9427								112	5	0
																					94.6222	185.438								116	3	0
																					100.155	203.409								120	1	0
																					100.275	335.666								124	0	0
																					187.087	22.7745
																					105.496	94.1988
																					49.1022	249.024
																					47.5557	90.3723
																					69.979	235.609
																					44.2711	270.447
																					27.1566	104.832
																					14.0742	64.4766
																					36.8027	145.512
																					109.5	211.935
																					64.0652	338.953
																					29.5511	277.515
																					36.9825	86.2727
																					91.1567	141.517
																					13.9974	104.839
																					14.1823	31.2873
																					78.8723	42.094
																					47.8494	140.125
																					57.2176	38.1198
																					144.848	185.444
																					207.399	390.329
																					33.9403	162.654
																					228.593	117.058
																					78.2395	147.711
																					27.1603	231.421
																					18.1633	144.589
																					26.5717	108.467
																					97.1801	22.8949
																					15.1912	74.2354
																					75.0018	65.0093
																					198.708	81.2551
																					33.1127	203.251
																					104.969	35.7765
																					117.16	60.5991
																					189.347	18.8198
																					231.35	69.8632
																					221.299	25.2713
																					64.1746	44.8254
																					171.357	95.124
																					83.2368	48.3478
																					41.2895	22.7223
																					66.7692	47.741
																					96.4652	87.5562
																					209.729	29.4282
																					48.3638	24.7018
																					35.2895	44.1059
																					54.559	49.365
																					93.4224	81.0837
																					172.148	40.3621
																					34.7905	44.5021
																					58.6458	127.047
																					29.5619	99.9468
																					16.8369	154.673
																					25.2737	230.188
																					76.6488	240.221
																					72.3696	238.214
																					66.2464	209.899
																					72.2241	158.317
																					236.559	263.903
																					211.573	196.791
																					41.8695	211.51
																					130.663	54.8706
																					42.3534	216.308
																					104.531	252.748
																					144.373	162.62
																					46.5443	203.597
																					77.0135	282.399
																					78.9859	201.692
																					159.955	294.894
																					63.0696	149.849
																					61.5104	24.3982
																					117.717	75.8246
																					74.0607	148.927
																					136.367	168.605
																					123.215	192.559
																					27.8267	176.594
																					233.085	328.628
																					17.8668	92.714
																					185.851	262.688
																					69.7434	244.659
																					73.7058	117.764
																					142.282	61.5666
																					278.977	96.6863
																					105.771	107.146
																					105.262	105.484
																					19.0604	34.7942
																					12.494	91.6359
																					138.906	157.247
																					108.002	108.344
																					122.153	189.056
																					19.2719	122.045
																					40.7475	264.351
																					21.2375	152.587
																					85.4562	131.556
																					42.3768	15.7817
																					29.9331	41.8247
																					132.501	386.526
																					59.2023	10.584
																					43.8067	55.7961
																					75.1227	53.3691
																					95.4374	214.387
																					25.7929	182.05
																					51.9631	166.84
																					68.0147	234.252
																					50.1988	337.62
																					66.6306	138.937
																					96.2206	381.46
																					67.1299	313.079
																					22.6417	23.9069
																					102.174	16.9524
																					35.0224	263.517
																					23.2362	24.1654
																					40.5206	175.607
																					20.4809	261.327
																					45.8195	69.8005
																					80.8419	156.18
																					136.031	65.542
																					39.2124	63.6656
																					43.5062	133.899
																					83.0784	401.52
																					55.4292	225.324
																					39.3875	149.416
																					38.4018	175.935
																					198.385	28.403
																					54.5442	59.8224
																					206.13	90.6647
																					78.9782	50.7297
																					97.5741	70.7532
																					97.3926	176.056
																					232.85	119.296
																					90.1388	71.3313
																					33.4542	107.728
																					118.512	215.865
																					154.029	217.15
																					184.062	213.508
																					216.77	199.746
																					111.879	491.741
																					63.1447	100.277
																					65.7257	545.743
																					26.3503	210.196
																					260.742	233.168
																					51.0845	60.6717
																					166.327	195.452
																					119.2	369.247
																					93.8924	307.959
																					59.1563	293.842
																					189.389	70.6785
																					89.2537	499.359
																					32.4345	73.5706
																					67.6898	125.009
																					22.7662	180.965
																					32.6652	88.6238
																					87.9135	105.871
																					41.9284	120.11
																					223.143	322.446
																					108.195	281.982
																						159.269
																						261.985
																						56.9084
																						27.2535
																						239.207
																						120.294
																						311.187
																						53.9654
																						45.0873
																						64.1594
																						78.0499
																						50.028
																						405.602
																						143.765
																						254.108
																						71.5423
																						184.883
																						119.419
																						60.2523
																						506.771
																						116.388
																						159.711
																						161.778
																						208.365
																						30.296
																						229.53
																						24.7018
																						44.1059
																						49.365
																						81.0837
																						40.3621
																						44.5021
																						127.047
																						116.668
																						24.905
																						53.4371
																						43.9969
																						25.5724
																						42.6897
																						37.5714
																						210.25
																						44.533
																						84.552
																						183.415
																						212.721
																						187.192
																						380.924
																						211.207
																						444.63
																						35.0141
																						297.041
																						210.276
																						49.0198
																						184.62
																						10.7338
																						58.8886
																						460.567
																						189.176
																						69.4707
																						139.902
																						224.446
																						92.9255
																						49.6318
																						126.341
																						45.5218
																						24.9152
																						253.43
																						249.978
																						173.232
																						113.211
																						151.591
																						50.3035
																						151.194
