# Supplementary material for: A gut-derived hormone suppresses sugar appetite and regulates food choice in Drosophila
Source: Nat Metab. 2022 Nov 7;4(11):1532–50. doi: 10.1038/s42255-022-00672-z (PMC9684077; doi:10.1038/s42255-022-00672-z)
Supplement: Source Data Fig. 7 — Numerical chart data. [file 42255_2022_672_MOESM9_ESM.xlsx]

## Sheet: Fig. 7
Fig. 7a			Fig. 7b			Fig. 7c			Fig. 7d			Fig. 7e			Fig. 7f
30-min sugar+yeast intake			20-h sugar-feeding behavior			24-h feeding preference (10% vs 1% sucrose)			6-h sugar preference (10% vs 1% sucrose)			24-h sugar intake			1-h FlyPAD choice assay
15-h starved mated females			Fed mated females			15-h starved mated females			15-h starved mated females			15-h starved mated females			3 days' conditioning on sucrose-only food, virgin
AKH>	AKH>NPFRiTRiP		AKH>	AKH>NPFRiTRiP		AKH>	AKH>NPFRiTRiP		AKH>	AKH>NPFRiTRiP		AKH>	AKH>NPFRiTRiP		Time (sec)	AKH>																								AKH>NPFRiTRiP
7.5	31.1		1587	1298.6		0.351547	0.451425		0	0.71		0.359	0.906		0	0	0	0	0	0	0	0	0	0	0	0	0	0	0	0	0	0	0	0	0	0	0	0		0	0	0	0	0	0	0	0	0	0
15	25		1409.8	1807.2		0.349971	0.696536		0.25	0.78		0.672	1.063		10	0	0	0	0	0	0	0	0	0	0	0	0	0	0	0	0	0	0	0	0	0	0	0		0	0	0	0	0	0	0	0	-0.33333	0
13.1	36.2		1866.4	2955.6		0.363905	0.840691		0.14	0.33		0.359	0.75		20	0	0	0	0	-0.84615	0	0	0	0	0	0	0	0	0	0	0	0	0	0	0	0	0	0		0	0	0	0	0	0	0	0	-0.33333	0
11.9	18.9		1497	2051		0.46179	0.660738		0.4	0.43		0.828	0.828		30	0	-0.85714	0	0	-0.85714	0	0	0	0	0	0	0	0	0	0	0	0	0	0	0	0	0	0		0	0	0	0	0	0	0	0	-0.5	0
5.6	24.5		1566	2144.8		0.410189	0.685212		0.25	0.43		0.984	0.594		40	0	-0.86667	0	0	-0.85714	0	0	0	0	0	0	0	0	-0.86667	0	0	0	0	0	0	0	0	0		0	0	0	0	0	0	0	0	-0.66667	0
7.6	33.9		1239.8	1138		0.408742	0.307104		0.64	0.6		1.141	1.219		50	0	-0.86667	0	0	-0.85714	0	0	0	0	0	0	0	0	-0.875	0	0	0	0	0	0	0	0	0		0	0	0	0	0	0	0	0	-0.71429	0
11.4	38.7		833.8	2098.4		0.319372	0.911203		0.4	1		0.828	1.531		60	0	-0.86667	0	0	-0.85714	0	0	0	0	0	0.5	0	0	-0.88235	0	0	0	0	0	0	0	0	0		0	0	0	0	0	0	0	0	-0.77778	0
10.7	40.1		1226.4	1492.2		0.250725	0.194766		0.43	-0.09		0.594	1.297		70	0	-0.86667	0	0	-0.85714	0	0	0	-0.77778	0	0.5	0	0	-0.88235	0	0	0	0	0	0	0	0	0		0	0	0	0	0	0	0	0	-0.77778	0
7.9	14.2		1273.4	1960		0.261087	0.371255		0.14	0.33		0.672	1.063		80	0	-0.64706	0	0	-0.91667	0	0	0	-0.77778	0	0.5	0	0	-0.88235	0	0	0	0	0	0.333333	0	0	0		0	0	0	0	0	0	0	0.5	-0.77778	0
	28.9		1444.2	966		0.421952	0.518242		0.2	0.5		0.359	0.828		90	0	-0.64706	0	0	-0.91667	0	0	0	-0.77778	0	0.5	0	0	-0.88235	0	-0.71429	0	0	0	0.6	0	0	0		0	0	0	0	0	0	0	0.5	-0.77778	0
				2284.6		0.371965	0.392732		0.2	0.75		0.672	1.063		100	0	-0.64706	0	0	-0.91667	0	0	0	-0.77778	0	0.5	0	0	-0.88235	0	-0.875	0	0	0	0.714286	0	0	0		0	0	0	0	0	0	0	0.5	-0.77778	0
									0	0.43		0.594	1.063		110	0	-0.4	0	0	-0.91667	0	0	0	-0.77778	0	0.5	0	0	-0.88235	0	-0.88235	0	0	0	0.846154	0	0	0		0	0	0	0	0	0	0	0.5	-0.77778	0
									0.33	0.4		0.75	0.828		120	0	-0.4	0	0	-0.91667	0	0	0	-0.77778	0.5	0.5	0	0	-0.88235	0	-0.88889	0	0	0	0.875	0	0	0		0	0	0	0	0	0	0	0.5	-0.77778	0
									-0.43	0.8		0.438	0.984		130	0	-0.4	0	0	-0.91667	0	0	0	-0.77778	0.5	0.5	0	0	-0.88235	0	-0.88889	0	0	0	0.875	0	-0.75	0		0	0	0	0	0	0	0	0.5	-0.77778	0
									0.25	0.27		0.516	0.672		140	0	-0.4	0	0	-0.91667	0	0	0	-0.77778	0.5	0.5	0	0	-0.88235	0	-0.88889	0	0	0	0.875	0	-0.75	0		0	0	0	0	0	0	0	0.5	-0.77778	0
										0.43			0.984		150	0	-0.4	0	0	-0.91667	0	0	0	-0.77778	0.5	0.5	0	0	-0.88235	0	-0.88889	0	0	0	0.875	0	-0.75	0		0	0	0	0	0	0	0	0.5	-0.77778	0
															160	0	-0.4	0	0	-0.91667	0	0	0	-0.77778	0.5	0.5	0	0	-0.88235	0	-0.88889	0	0	0	0.875	0	-0.75	0		0	0	0	0	0	0	0	0.5	-0.77778	0
															170	0	-0.4	0	0	-0.91667	0	0	0	-0.77778	0.5	0.5	0	0	-0.88235	0	-0.88889	0	0	0	0.875	0	-0.75	0		0	0	0	0	0	0	0	0.5	-0.77778	0
															180	0	-0.4	0	0	-0.91667	0	0	0	-0.77778	0.5	0.5	0	0	-0.88235	0	-0.88889	0	0	0	0.875	0	-0.75	0		0	0	0	0	0	0	0	0.5	-0.77778	0
															190	0	-0.4	0	0	-0.91667	0	0	0	-0.77778	0.75	0.5	0	0	-0.88235	0	-0.88889	0	0	0	0.875	0	-0.75	0		0	0	0	0	0	0	0	0.5	-0.77778	0
															200	0	-0.4	0	0	-0.91667	0	0	0	-0.77778	0.8	0.5	0	0	-0.88235	0	-0.88889	0	0	0	0.875	0	-0.75	0		0	0	0	0	0	0	0	0.5	-0.77778	0
															210	0	-0.4	0	0	-0.91667	0	0	0	-0.77778	0.846154	0.5	0	0	-0.88235	0	-0.88889	0.777778	0	0	0.875	0	-0.75	0		0	0	0	0	0	0	0	0.5	-0.77778	0
															220	-0.6	-0.4	0	0	-0.91667	0	0	0	-0.8	0.846154	0.5	0	0	-0.88235	0	-0.88889	0.9375	0	0	0.875	0	-0.75	0		0	0	0	0	0	0	0	0.5	-0.77778	0
															230	-0.6	-0.4	0	0	-0.91667	0	0	0	-0.8	0.846154	0.5	0	0	-0.88235	0	-0.88889	0.942857	0	0	0.875	0	-0.16667	0		0	0	0	0	0	0	0	0.5	-0.77778	0
															240	-0.6	-0.4	0	0	-0.91667	0	0	0	-0.8	0.846154	0.5	0	0	-0.88235	0	-0.88889	0.942857	0	0	0.875	0	-0.16667	0		0	0	0	0	0	0	0	0.5	-0.77778	0
															250	-0.6	-0.4	0	0	-0.91667	0	0	0	-0.8	0.846154	0.5	0	0	-0.88235	0	-0.88889	0.947368	0	0	0.875	0	-0.16667	0		0	0	0	0	0	0	0	0.5	-0.77778	0
															260	-0.6	-0.4	0	0	-0.91667	0	0	0	-0.8	0.846154	0.5	0	0	-0.88235	0	-0.88889	0.947368	0	0	0.875	0	-0.16667	0		0	0	0	0	0	0	0	0.5	-0.77778	0
															270	-0.6	-0.4	0	0	-0.91667	0	0	0	-0.8	0.904762	0.5	0	0	-0.88235	0	-0.88889	0.947368	0	0	0.875	0	-0.16667	0		0	0	0	0	0	0	0	0.5	-0.77778	0
															280	-0.6	-0.4	0	0	-0.91667	0	0	0	-0.8	0.928571	0.5	0	0	-0.88235	0	-0.88889	0.947368	0	0	0.875	0	-0.16667	0		0	0	0	0	0	0	0	0.5	-0.77778	0
															290	-0.6	-0.4	0	0	-0.91667	0	0	0	-0.8	0.9375	0.5	0	0	-0.93333	0	-0.88889	0.947368	0	0	0.875	0	-0.16667	0		0	0	0	0	0	0	0	0.5	-0.77778	0
															300	-0.6	-0.4	0	0	-0.91667	0	0	0	-0.8	0.9375	0.5	0	0	-0.93333	0	-0.88889	0.947368	0	0	0.875	0	-0.16667	0		0	0	0	0	0	0	0	0.5	-0.77778	0
															310	-0.6	-0.4	0	0	-0.91667	0	0	0	-0.8	0.9375	0.5	0	0	-0.93333	0	-0.88889	0.947368	0	0	0.875	0	-0.16667	0		0	0	0.888889	0	0	0	0	0.5	-0.77778	0
															320	-0.6	-0.4	0	0	-0.91667	0	0	0	-0.8	0.9375	0.5	0	0	-0.93333	0	-0.88889	0.947368	0	0	0.875	0	-0.16667	0		0	0	0.9	0	0	0	0	0.5	-0.77778	0
															330	-0.6	-0.4	0	0	-0.91667	0	0	0	-0.8	0.9375	0.5	0	0	-0.93333	0	-0.88889	0.947368	0	0	0.875	0	-0.16667	0		0	0	0.9	0	0	0	0	0.5	-0.77778	0
															340	-0.6	0.416667	0	0	-0.91667	0	0	0	-0.8	0.9375	0.5	0	0	-0.93333	0	-0.88889	0.947368	0	0	0.875	0	-0.16667	0		0	0	0.9	0	0	0	0	0.5	-0.77778	0
															350	-0.6	0.611111	0	0	-0.91667	0	0	0	-0.8	0.9375	0.5	0	0	-0.93333	0	-0.88889	0.947368	0	0	0.875	0	-0.16667	0		0	0	0.9	0	0	0	0	0.5	-0.77778	0
															360	-0.6	0.616438	0	0	-0.91667	0	0	0	-0.8	0.9375	0.5	0	0	-0.93333	0	-0.88889	0.947368	0	0	0.875	0	0.066667	0		0	0	0.9	0	0	0	0	0.5	-0.77778	0
															370	-0.6	0.340909	0	0	-0.91667	0	0	0	-0.8	0.9375	0.5	0	0	-0.93333	0	-0.88889	0.947368	0	0	0.875	0	0.066667	0		0	0	0.9	0	0	0	-0.81818	0.5	-0.77778	0
															380	-0.6	0.340909	0	0	-0.91667	0	0	0	-0.8	0.9375	0.5	0	0	-0.93333	0	-0.88889	0.947368	0	0	0.875	0	0.066667	0		0	0	0.9	0	0	0	-0.81818	0.5	-0.77778	0
															390	-0.6	0.340909	0	0	-0.91667	0	0	0	-0.8	0.9375	0.5	0	0	-0.93333	0	-0.88889	0.947368	0	0	0.875	0	0.066667	0		0	0	0.9	0	0	0	-0.81818	0.5	-0.77778	0
															400	-0.6	0.340909	0	0	-0.91667	0	0	0	-0.8	0.9375	0.5	0	0	-0.93333	0	-0.88889	0.947368	0	0	0.875	0	0.066667	0		0	0	0.9	0	0	0	-0.81818	0.5	-0.77778	0
															410	-0.6	0.340909	0	0	-0.91667	0	0	0	-0.8	0.9375	0.5	0	0	-0.93333	0	-0.88889	0.947368	0	0	0.875	0	0.066667	0		0	0	0.9	0	0	0	-0.81818	0.5	-0.77778	0
															420	-0.6	0.340909	0	0	-0.91667	0	0	0	-0.8	0.9375	0.5	0	0	-0.93333	0	-0.88889	0.947368	0	0	0.875	0	0.066667	0		0	0	0.9	0	0	0	-0.81818	0.5	-0.77778	0
															430	-0.6	0.340909	0	0	-0.91667	0	0	0	-0.8	0.9375	0.5	0	0	-0.93333	0	-0.88889	0.947368	0	0	0.875	0	0.066667	0		0	0	0.9	0	0	0	-0.81818	0.5	-0.77778	0
															440	-0.6	0.340909	0	0	-0.91667	0	0	0	-0.8	0.9375	0.5	0	0	-0.93333	0	-0.88889	0.947368	0	0	0.875	0	0.066667	0		0	0	0.9	0	0	0	-0.81818	0.818182	-0.77778	0
															450	-0.6	0.340909	0	0	-0.91667	0	0	0	-0.8	0.9375	0.5	0	0	-0.93333	0	-0.88889	0.947368	0	0	0.875	0	0	0		0	0	0.9	0	0	0	-0.81818	0.939394	-0.77778	-0.875
															460	-0.6	0.340909	0	0	-0.91667	0	0	0	-0.8	0.9375	0.5	0	0	-0.93333	0	-0.88889	0.947368	0	0	0.875	0	0	0		0	0	0.9	0	0	0	-0.81818	0.941176	-0.77778	-0.88889
															470	-0.6	0.340909	0	0	-0.91667	0	0	0	-0.8	0.9375	0.5	0	0	-0.93333	0	-0.88889	0.947368	0	0	0.875	0	0	0		0	0	0.9	0	0	0	-0.81818	0.941176	-0.77778	-0.88889
															480	-0.6	0.340909	0	0	-0.91667	0	0	0	-0.8	0.939394	0.5	0	0	-0.93333	0	-0.88889	0.947368	0	0	0.875	0	0	0		0	0	0.9	0	0	0	-0.81818	0.941176	-0.77778	-0.88889
															490	-0.6	0.340909	0	0	-0.91667	0.333333	0	0	-0.8	0.939394	0.5	0	0	-0.93333	0	-0.88889	0.947368	0	0	0.875	0	0	0		0	0	0.9	0	0	0	-0.81818	0.941176	-0.77778	-0.88889
															500	-0.6	0.340909	0	0	-0.91667	0.957447	0	0	-0.8	0.939394	0.5	0	0	-0.93333	0	-0.88889	0.947368	0	0	0.875	0	0	0		0	0	0.9	0	0	0	-0.81818	0.941176	-0.77778	-0.88889
															510	-0.6	0.340909	0	0	-0.91667	0.969231	0	0	-0.8	0.939394	0.5	0	0	-0.93333	0	-0.88889	0.947368	0	0	0.875	0	0	0		0	0	0.9	0	0	0	-0.81818	0.941176	-0.77778	-0.88889
															520	-0.6	0.340909	0	0	-0.91667	0.971831	0	0	-0.8	0.939394	0.5	0	0	-0.93333	0	-0.88889	0.947368	0	0	0.875	0	0	0		0	0	0.9	0	0	0	-0.81818	0.941176	-0.77778	-0.88889
															530	-0.6	0.340909	0	0	-0.91667	0.971831	0	0	-0.8	0.939394	0.5	0	0	-0.93333	0	-0.88889	0.947368	0	0	0.875	0	0	0		0	0	0.9	0	0	0	-0.81818	0.941176	-0.77778	-0.88889
															540	-0.6	0.340909	0	0	-0.91667	0.971831	0	0	-0.8	0.939394	0.5	0	0	-0.93333	0	-0.88889	0.947368	0.5	0	0.875	0	0	0		0	0	0.9	0	0	0	-0.81818	0.941176	-0.77778	-0.88889
															550	-0.6	0.340909	0	0	-0.91667	0.971831	0	0.777778	-0.8	0.939394	0.5	0	0	-0.93333	0.8	-0.88889	0.947368	0.714286	0	0.875	0	0	0		0	0	0.9	0	0	0	-0.81818	0.941176	-0.77778	-0.88889
															560	-0.90909	0.340909	0	0	-0.91667	0.971831	0	0.777778	-0.8	0.939394	0.5	0	0	-0.93333	0.925926	-0.88889	0.947368	0.714286	0	0.875	0	0	0		0	0	0.9	0	0	0	-0.81818	0.942857	-0.77778	-0.88889
															570	-0.90909	0.340909	0.5	0	-0.91667	0.971831	0	0.777778	-0.8	0.939394	0.5	0	0	-0.93333	0.925926	-0.88889	0.947368	0.714286	0	0.875	0	0	0		0	0	0.9	0	0	0	-0.81818	0.942857	-0.77778	-0.88889
															580	-0.90909	0.340909	0.818182	0	-0.91667	0.971831	0	0.777778	-0.8	0.939394	0.5	0	0	-0.93333	0.925926	-0.88889	0.947368	0.714286	0	0.875	0	0	0		0	0	0.9	0	0	0	-0.81818	0.942857	-0.77778	-0.88889
															590	-0.90909	0.340909	0.818182	0	-0.91667	0.971831	0	0.777778	-0.8	0.306122	0.5	0	0	-0.93333	0.925926	-0.88889	0.947368	0.714286	0	0.875	0	0	0		0	0	0.9	0	0	0	-0.81818	0.942857	-0.77778	-0.88889
															600	-0.83333	0.340909	0.818182	0	-0.91667	0.971831	0	0.777778	-0.8	0.306122	0.5	0	0	-0.93333	0.925926	-0.88889	0.947368	0.857143	0	0.875	0	0	0		0	0	0.9	0	0	0	-0.81818	0.942857	-0.77778	-0.88889
															610	-0.83333	0.340909	0.818182	0	-0.91667	0.971831	0	0.777778	-0.8	0.306122	0.5	0	0	-0.93333	0.925926	-0.88889	0.947368	0.857143	0	0.875	0	0	0		0	0	0.9	0	0	0	-0.81818	0.942857	-0.77778	-0.88889
															620	-0.83333	0.340909	0.818182	0	-0.91667	0.971831	0	0.777778	-0.8	0.306122	0.5	0	0	-0.93333	0.925926	-0.88889	0.947368	0.857143	0	0.875	0	0	0		0	0	0.9	0	0	0	-0.81818	0.942857	-0.77778	-0.88889
															630	-0.83333	0.340909	0.818182	0	-0.91667	0.971831	0	0.777778	-0.8	0.306122	0.5	0	0	-0.93333	0.925926	-0.88889	0.947368	0.857143	0	0.875	0	0	0		0	0	0.9	0	0	0	-0.81818	0.95122	-0.77778	-0.88889
															640	-0.83333	0.340909	0.818182	0	-0.91667	0.971831	0	0.777778	-0.8	0.306122	0.5	0	0	-0.93333	0.925926	-0.88889	0.947368	0.882353	0	0.875	0	0	0		0	0	0.9	0	0	0	-0.81818	0.95122	-0.77778	-0.88889
															650	-0.83333	0.340909	0.818182	0	-0.91667	0.971831	0	0.777778	-0.8	0.306122	0.5	0	0	-0.93333	0.925926	-0.88889	0.947368	0.882353	0	0.875	0	0	0		0	0	0.9	0	0	0	-0.81818	0.95122	-0.77778	-0.88889
															660	-0.83333	0.340909	0.818182	0	-0.91667	0.971831	0	0.777778	-0.8	0.306122	0.5	0	0	-0.26087	0.925926	-0.88889	0.947368	0.882353	0	0.875	0	-0.2	0		0	0	0.9	0	0	0	-0.81818	0.95122	-0.77778	-0.88889
															670	-0.83333	0.340909	0.818182	0	-0.91667	0.971831	0	0.777778	-0.8	0.306122	0.5	0	0	0.121212	0.925926	-0.88889	0.947368	0.882353	0	0.875	0	-0.48387	0		0	0	0.9	0	0	0	-0.81818	0.95122	-0.77778	-0.88889
															680	-0.83333	0.340909	0.818182	0	-0.91667	0.971831	0	0.777778	-0.8	0.306122	0.5	0	0	0.15942	0.925926	-0.88889	0.947368	0.882353	0	0.875	0	-0.48387	0		0	0	0.9	0	0	0	-0.81818	0.95122	-0.77778	-0.88889
															690	-0.83333	0.340909	0.818182	0	-0.91667	0.971831	0	0.777778	-0.8	0.306122	0.5	0	0	0.183099	0.925926	-0.88889	0.947368	0.882353	0	0.875	0.75	-0.48387	0		0	0	0.9	0	0	0	-0.81818	0.95122	-0.77778	-0.88889
															700	-0.83333	0.340909	0.818182	0	-0.91667	0.971831	0	0.777778	-0.8	0.306122	0.5	0	0	0.183099	0.925926	-0.88889	0.947368	0.882353	0	0.875	0.866667	-0.48387	0		0	0	0.9	0	0	0	-0.81818	0.95122	-0.77778	-0.88889
															710	-0.83333	0.340909	0.818182	0	-0.91667	0.971831	0	0.777778	-0.8	0.306122	0.5	0	0	0.183099	0.925926	-0.88889	0.947368	0.882353	0	0.875	0.916667	-0.48387	0		0	0	0.9	0	0	0	-0.81818	0.95122	-0.77778	-0.88889
															720	-0.83333	0.340909	0.818182	0	-0.91667	0.971831	0	0.777778	-0.8	0.306122	0.5	0	0	0.183099	0.925926	-0.88889	0.947368	0.882353	0	0.875	0.935484	-0.48387	0		0	0	0.9	0	0	0	-0.81818	0.95122	-0.77778	-0.88889
															730	-0.83333	0.340909	0.818182	0	-0.91667	0.971831	0	0.777778	-0.8	0.306122	0.5	0	0	0.183099	0.925926	-0.88889	0.947368	0.882353	0	0.875	0.944444	-0.48387	0		0	0	0.9	0	0	0	-0.81818	0.95122	-0.77778	-0.88889
															740	-0.83333	0.340909	0.818182	0	-0.91667	0.971831	0	0.777778	-0.8	0.306122	0.5	0	0	0.183099	0.925926	-0.88889	0.947368	0.882353	0	0.875	0.944444	-0.48387	0		0	0	0.9	0	0	0	-0.81818	0.95122	-0.77778	-0.88889
															750	-0.83333	0.340909	0.818182	0	-0.91667	0.971831	0	0.777778	-0.8	0.306122	0.5	0	0	0.183099	0.925926	-0.88889	0.947368	0.882353	0	0.875	0.944444	-0.48387	0		0	0	0.9	0	0	0	-0.81818	0.95122	-0.77778	-0.88889
															760	-0.83333	0.340909	0.818182	0	-0.91667	0.971831	0	0.777778	-0.8	0.306122	0.5	0	0	0.183099	0.925926	-0.88889	0.947368	0.882353	0	0.875	0.944444	-0.48387	0		-0.81818	0	0.9	0	0	0	-0.81818	0.952381	-0.77778	-0.88889
															770	-0.83333	0.340909	0.818182	0	-0.91667	0.971831	0	0.777778	-0.8	0.306122	0.5	0	0	0.183099	0.925926	-0.88889	0.947368	0.882353	0	0.875	0.944444	-0.48387	0		-0.93103	0	0.9	0	0	0	-0.81818	0.968254	-0.77778	-0.88889
															780	-0.83333	0.340909	0.818182	0	-0.91667	0.971831	0	0.777778	-0.8	0.306122	0.5	0	0	0.183099	0.925926	-0.88889	0.947368	0.882353	0	0.875	0.944444	-0.48387	0		-0.93333	0	0.9	0	0	0	-0.81818	0.981481	-0.77778	-0.88889
															790	-0.83333	0.340909	0.818182	0	-0.91667	0.971831	0	0.777778	-0.8	0.306122	0.5	0	0	0.183099	0.925926	-0.88889	0.947368	0.882353	0	0.875	0.944444	-0.48387	0		-0.93333	0	0.9	0	0	0	-0.81818	0.983871	-0.77778	-0.88889
															800	-0.83333	0.340909	0.818182	0	-0.91667	0.971831	0	0.777778	-0.8	0.306122	0.5	0	0	0.183099	0.925926	-0.88889	0.947368	0.882353	0	0.875	0.944444	-0.48387	0		-0.95745	0	0.9	0	0	0	-0.81818	0.984	-0.77778	-0.88889
															810	-0.83333	0.340909	0.818182	0	-0.91667	0.971831	0	0.777778	-0.8	0.306122	0.5	0	0	0.183099	0.925926	-0.88889	0.947368	0.882353	0	-0.0625	0.944444	-0.48387	0		-0.95918	0	0.9	0	0	0	-0.81818	0.984	-0.77778	-0.88889
															820	-0.83333	0.340909	0.818182	0	-0.91667	0.971831	0	0.777778	-0.8	0.306122	0.5	0	0	0.183099	0.925926	-0.88889	0.947368	0.882353	0	-0.14286	0.944444	-0.48387	0		-0.95918	0	0.9	0	0	0	-0.81818	0.984	-0.77778	-0.88889
															830	-0.83333	0.340909	0.818182	0	-0.91667	0.971831	0	0.777778	-0.8	0.306122	0.5	0	0	0.183099	0.925926	-0.88889	0.947368	0.882353	0	-0.30233	0.944444	-0.48387	0		-0.95918	0	0.9	0	0	0.958333	-0.81818	0.984	-0.77778	-0.88889
															840	-0.83333	0.340909	0.818182	0	-0.91667	0.971831	0	0.777778	-0.8	0.306122	0.5	0	0	0.183099	0.925926	-0.88889	0.947368	0.882353	0	-0.34783	0.944444	-0.48387	0		-0.95918	0	0.9	0	0	0.976744	-0.81818	0.984	-0.77778	-0.88889
															850	-0.83333	0.340909	0.818182	0	-0.91667	0.971831	0	0.777778	-0.8	0.306122	0.5	0	0	0.183099	0.925926	-0.88889	0.947368	0.882353	0	-0.41176	0.944444	-0.48387	0		-0.95918	0	0.9	0	0	0.981982	-0.81818	0.984	-0.77778	-0.88889
															860	-0.83333	0.348315	0.818182	0	-0.91667	0.971831	0	0.777778	-0.8	0.306122	0.5	0	0	0.183099	0.925926	-0.88889	0.947368	0.882353	0	-0.45455	0.944444	-0.48387	0		-0.95918	0	0.9	0	0	0.986842	-0.81818	0.984	-0.77778	-0.88889
															870	-0.83333	0.348315	0.818182	0	-0.91667	0.982143	0	0.933333	-0.8	0.306122	0.5	0	0	0.183099	0.925926	-0.88889	0.947368	0.882353	0	-0.45455	0.944444	-0.48387	0		-0.95918	0	0.9	0	0	0.989744	-0.81818	0.984	-0.77778	-0.88889
															880	-0.83333	0.348315	0.818182	0	-0.91667	0.987013	0	0.941176	-0.8	0.306122	0.5	0	0	0.183099	0.925926	-0.88889	0.947368	0.882353	0	-0.45455	0.944444	-0.48387	0		-0.95918	0	0.9	0	0	0.991736	-0.81818	0.984	-0.77778	-0.88889
															890	-0.83333	0.348315	0.818182	0	-0.91667	0.987097	0	0.945946	-0.8	0.306122	0.5	0	0	0.183099	0.925926	-0.88889	0.947368	0.882353	0	-0.45455	0.944444	-0.48387	0		-0.95918	0	0.9	0	0	0.992754	-0.81818	0.984	-0.77778	-0.88889
															900	-0.83333	0.348315	0.818182	0	-0.91667	0.987097	0	0.954545	-0.8	0.306122	0.5	0	0	0.183099	0.925926	-0.88889	0.947368	0.882353	0	-0.45455	0.944444	-0.48387	0		-0.95918	0	0.9	0	0	0.992933	-0.81818	0.984	-0.77778	-0.88889
															910	-0.83333	0.348315	0.818182	0	-0.91667	0.987097	0	0.958333	-0.8	0.306122	0.5	0	0	0.183099	0.925926	-0.88889	0.947368	0.882353	0	-0.45455	0.944444	-0.48387	0		-0.95918	0	0.9	0	0	0.993007	-0.81818	0.984127	-0.77778	-0.88889
															920	-0.83333	0.348315	0.818182	0	-0.91667	0.98895	0	0.960784	-0.8	0.306122	0.666667	0	0	0.183099	0.925926	-0.88889	0.947368	0.882353	0	-0.45455	0.944444	-0.48387	0		-0.95918	0	0.9	0	0	0.993127	-0.81818	0.985075	-0.77778	-0.88889
															930	-0.83333	0.348315	0.818182	0	-0.91667	0.989744	0	0.960784	-0.8	0.306122	0.714286	0	0	0.183099	0.925926	-0.88889	0.947368	0.882353	0	-0.45455	0.944444	-0.48387	0		-0.95918	0	0.9	0	0	0.993711	-0.81818	0.985075	-0.77778	-0.88889
															940	-0.83333	0.348315	0.818182	0	-0.91667	0.989744	0	0.962264	-0.8	0.306122	0.904762	0	0	0.183099	0.925926	-0.88889	0.947368	0.882353	0	-0.45455	0.944444	-0.48387	0		-0.95918	0	0.9	0	0	0.994565	-0.81818	0.985075	-0.77778	-0.88889
															950	-0.83333	0.348315	0.818182	0	-0.91667	0.989744	0	0.966667	-0.8	0.306122	0.968254	0	0	0.183099	0.925926	-0.88889	0.947368	0.882353	0	-0.45455	0.944444	-0.48387	0		-0.95918	0	0.9	0.75	0	0.994898	-0.81818	0.985075	-0.77778	-0.88889
															960	-0.83333	0.348315	0.818182	0	-0.91667	0.989744	0	0.966667	-0.8	0.306122	0.971831	0	0	0.183099	0.925926	-0.88889	0.947368	0.882353	0	-0.45455	0.944444	-0.48387	0		-0.95918	0	0.9	0.955556	0	0.995381	-0.81818	0.985075	-0.77778	-0.88889
															970	-0.83333	0.348315	0.818182	0	-0.91667	0.989744	0	0.966667	-0.8	0.306122	0.971831	0	0	0.183099	0.925926	-0.88889	0.947368	0.882353	0	-0.45455	0.944444	-0.48387	0		-0.95918	0	0.9	0.978495	0	0.995423	-0.81818	0.985075	-0.77778	-0.88889
															980	-0.83333	0.348315	0.818182	0	-0.91667	0.989744	0	0.966667	-0.8	0.306122	0.971831	0	0	0.183099	0.925926	-0.88889	0.947368	0.882353	0	-0.45455	0.944444	0.206897	0		-0.95918	0	0.9	0.982609	0	0.995423	-0.81818	0.985075	-0.77778	-0.88889
															990	-0.83333	0.348315	0.818182	0	-0.91667	0.989744	0	0.966667	-0.8	0.306122	0.971831	0	0	0.183099	0.925926	-0.88889	0.947368	0.882353	0	-0.45455	0.944444	0.574074	0		-0.95918	0	0.9	0.982609	0	0.995423	-0.81818	0.985075	-0.77778	-0.88889
															1000	-0.83333	0.348315	0.818182	0	-0.91667	0.989744	0	0.966667	-0.8	0.306122	0.971831	0	0	0.183099	0.925926	-0.88889	0.947368	0.882353	0	-0.45455	0.944444	0.703226	0		-0.95918	0	0.9	0.982906	0	0.995423	-0.81818	0.985075	-0.77778	-0.88889
															1010	-0.83333	0.512605	0.818182	0	-0.91667	0.989744	0	0.966667	-0.8	0.306122	0.971831	0	0	0.183099	0.925926	-0.88889	0.952381	0.882353	0	-0.45455	0.944444	0.741573	0		-0.95918	0	0.9	0.984733	0	0.995423	-0.81818	0.985075	-0.77778	-0.88889
															1020	-0.83333	0.6	0.818182	0	-0.91667	0.990991	0	0.966667	-0.8	0.306122	0.971831	0	0	0.183099	0.925926	-0.88889	0.969697	0.882353	0	-0.45455	0.944444	0.77	0		-0.95918	0	0.9	0.984962	0	0.995423	-0.81818	0.985075	-0.77778	-0.88889
															1030	-0.83333	0.648485	0.818182	0	-0.91667	0.992157	0	0.966667	-0.8	0.306122	0.627907	0	0	0.183099	0.925926	-0.88889	0.969697	0.882353	0	-0.45455	0.944444	0.77451	0		-0.95918	0	0.9	0.985185	0	0.995423	-0.81818	0.985075	-0.77778	-0.88889
															1040	-0.83333	0.648485	0.818182	0	-0.91667	0.992157	0	0.966667	-0.8	0.306122	0.443299	0	0	0.183099	0.925926	-0.88889	0.969697	0.888889	0	-0.45455	0.944444	0.778846	0		-0.95918	0	0.9	0.985185	0	0.995423	-0.81818	0.985075	-0.77778	-0.88889
															1050	-0.83333	0.648485	0.913043	0	-0.91667	0.992157	0	0.966667	-0.8	0.306122	0.443299	0	0	0.183099	0.925926	-0.88889	0.969697	0.904762	0	-0.45455	0.944444	0.806723	0		-0.95918	0	0.9	0.985185	0	0.995423	-0.81818	0.985075	-0.77778	-0.88889
															1060	-0.83333	0.648485	0.966667	0	-0.91667	0.992157	0	0.966667	-0.8	0.306122	0.443299	0	0	0.183099	0.925926	-0.88889	0.969697	0.904762	0	-0.45455	0.944444	0.809917	0		-0.95918	0	0.9	0.986928	0	0.995423	-0.81818	0.985075	-0.77778	-0.88889
															1070	-0.83333	0.648485	0.978947	0	-0.91667	0.953846	0	0.966667	-0.8	0.306122	0.443299	0	0	0.183099	0.925926	-0.88889	0.969697	0.904762	0	-0.45455	0.944444	0.813008	0.925926		-0.95918	0	0.9	0.988372	0	0.995423	-0.81818	0.985075	-0.77778	-0.88889
															1080	-0.83333	0.648485	0.980952	0	-0.91667	0.807829	0	0.966667	-0.8	0.306122	0.443299	0	0	0.183099	0.925926	-0.88889	0.969697	0.904762	0	-0.45455	0.947368	0.826415	0.947368		-0.95918	0	0.9	0.988827	0	0.995423	-0.81818	0.985075	-0.77778	-0.88889
															1090	-0.83333	0.648485	0.980952	0	-0.91667	0.807829	0	0.966667	-0.8	0.306122	0.443299	0	0	0.183099	0.925926	-0.88889	0.969697	0.904762	0	-0.45455	0.95	0.830258	0.947368		-0.95918	0	0.9	0.988827	0.714286	0.995423	-0.81818	0.985075	-0.77778	-0.88889
															1100	-0.83333	0.648485	0.980952	0	-0.91667	0.698997	0	0.966667	-0.8	0.306122	0.443299	0	0	0.183099	0.925926	-0.88889	0.969697	0.904762	0	-0.45455	0.95	0.830258	0.947368		-0.95918	0	0.9	0.988827	0.964286	0.995604	-0.81818	0.985075	-0.77778	-0.88889
															1110	-0.83333	0.648485	0.943925	0	-0.91667	0.698997	0	0.966667	-0.8	0.306122	0.443299	0	0	0.183099	0.925926	-0.88889	0.969697	0.904762	0	-0.45455	0.95	0.830258	0.948718		-0.95918	0	0.9	0.988827	0.978022	0.995918	-0.81818	0.985075	-0.77778	-0.88889
															1120	-0.83333	0.648485	0.943925	0	-0.91667	0.698997	0	0.966667	-0.8	0.306122	0.443299	0	0	0.183099	0.925926	-0.88889	0.969697	0.939394	0	-0.45455	0.95	0.830258	0.948718		-0.95918	0	0.9	0.988827	0.982759	0.996024	-0.81818	0.985075	-0.77778	-0.88889
															1130	-0.83333	0.648485	0.943925	0	-0.91667	0.698997	0	0.966667	0.560976	0.306122	0.443299	0	0	0.183099	0.925926	-0.88889	0.969697	0.939394	0	-0.45455	0.95	0.830258	0.948718		-0.95918	0	0.9	0.988827	0.987421	0.996024	-0.81818	0.985075	-0.77778	-0.88889
															1140	-0.83333	0.648485	0.943925	0	-0.91667	0.698997	0	0.966667	0.746479	0.306122	0.443299	0	0	0.183099	0.925926	-0.88889	0.969697	0.939394	0	-0.45455	0.95	0.830258	0.948718		-0.95918	0	0.9	0.988827	0.989529	0.996024	-0.81818	0.986667	-0.77778	-0.88889
															1150	-0.83333	0.648485	0.943925	0	-0.91667	0.698997	0	0.966667	0.775	0.254902	0.443299	0	0	0.183099	0.925926	-0.88889	0.969697	0.939394	0	-0.45455	0.95	0.830258	0.952381		-0.95918	0	0.9	0.989189	0.991597	0.996132	-0.81818	0.989418	-0.77778	-0.88889
															1160	-0.83333	0.648485	0.943925	0	-0.91667	0.698997	0	0.966667	0.775	0.254902	0.443299	0	0	0.183099	0.925926	-0.88889	0.969697	0.939394	0	-0.45455	0.95	0.830258	0.955556		-0.95918	0	0.9	0.989189	0.992701	0.996473	-0.81818	0.989418	-0.77778	-0.88889
															1170	-0.83333	0.648485	0.943925	0	-0.91667	0.71519	0	0.966667	0.775	0.254902	0.443299	0	0	0.183099	0.925926	-0.88889	0.969697	0.939394	0	-0.45455	0.95	0.830258	0.959184		-0.95918	0	0.9	0.989189	0.993506	0.996534	-0.81818	0.989418	-0.77778	-0.88889
															1180	-0.83333	0.648485	0.943925	0	-0.91667	0.738372	0	0.966667	0.775	0.254902	0.443299	0	0	0.183099	0.925926	-0.88889	0.976471	0.939394	0	-0.45455	0.95	0.830258	0.959184		-0.95918	0	0.9	0.989189	0.994083	0.996534	-0.81818	0.989418	-0.77778	-0.88889
															1190	-0.83333	0.648485	0.943925	0	-0.91667	0.65651	0	0.966667	0.775	0.254902	0.443299	0	0	0.183099	0.925926	-0.88889	0.976471	0.939394	0	-0.45455	0.954545	0.830258	0.959184		-0.95918	0	0.9	0.989189	0.994152	0.996534	-0.81818	0.989418	-0.77778	-0.88889
															1200	-0.83333	0.648485	0.943925	0	-0.91667	0.65651	0	0.966667	0.775	0.254902	0.443299	0	0	0.183099	0.925926	-0.88889	0.976471	0.939394	0	-0.45455	0.954545	0.830258	0.959184		-0.95918	0	0.9	0.989189	0.994152	0.996534	-0.81818	0.989418	-0.77778	-0.88889
															1210	-0.83333	0.648485	0.943925	0	-0.91667	0.65651	0	0.966667	0.775	0.254902	0.443299	0	0	0.183099	0.925926	-0.88889	0.976471	0.939394	0	-0.45455	0.954545	0.843003	0.959184		-0.95918	0	0.9	0.989189	0.994152	0.996534	-0.81818	0.989418	-0.77778	-0.88889
															1220	-0.83333	0.648485	0.943925	0	-0.91667	0.65651	0	0.966667	0.775	0.254902	0.443299	0	0	0.183099	0.925926	-0.88889	0.976471	0.939394	0	-0.45455	0.954545	0.847176	0.959184		-0.95918	0	0.9	0.989189	0.994152	0.996534	-0.81818	0.989418	-0.77778	-0.88889
															1230	-0.83333	0.648485	0.943925	0	-0.91667	0.65651	0	0.966667	0.775	0.254902	0.443299	0	0	0.183099	0.925926	-0.78947	0.976471	0.939394	0	-0.45455	0.954545	0.847176	0.959184		-0.95918	0	0.9	0.989189	0.994152	0.996534	-0.81818	0.989418	-0.77778	-0.88889
															1240	-0.83333	0.648485	0.943925	0	-0.91667	0.65651	0	0.966667	0.775	0.254902	0.443299	0	0	0.183099	0.925926	-0.78947	0.978723	0.939394	0	-0.45455	0.954545	0.847176	0.959184		-0.95918	0	0.9	0.989189	0.994152	0.996534	-0.81818	0.989418	-0.77778	-0.88889
															1250	-0.83333	0.648485	0.943925	0	-0.91667	0.65651	0.333333	0.966667	0.775	0.254902	0.443299	0	0	0.183099	0.925926	-0.78947	0.978723	0.939394	0	-0.45455	0.954545	0.847176	0.959184		-0.95918	0	0.9	0.989189	0.994152	0.996534	-0.81818	0.989418	-0.77778	-0.88889
															1260	-0.83333	0.648485	0.943925	0	-0.91667	0.65651	0.333333	0.966667	0.775	0.254902	0.443299	0	0	0.183099	0.925926	-0.78947	0.978723	0.939394	0	-0.45455	0.954545	0.847176	0.959184		-0.95918	0	0.9	0.989189	0.994152	0.996534	-0.81818	0.989418	-0.77778	-0.88889
															1270	-0.83333	0.648485	0.943925	0	-0.91667	0.65651	0.333333	0.966667	0.775	0.254902	0.534483	0	0	0.183099	0.925926	-0.78947	0.978723	0.939394	0	-0.45455	0.869565	0.847176	0.959184		-0.95918	0	0.9	0.989189	0.994152	0.996534	-0.81818	0.989418	-0.77778	-0.88889
															1280	-0.83333	0.648485	0.943925	0	-0.91667	0.65651	0.333333	0.966667	0.775	0.254902	0.666667	0	0	0.183099	0.925926	-0.78947	0.978723	0.939394	0	-0.45455	0.869565	0.847176	0.959184		-0.95918	0	0.9	0.989189	0.994152	0.996534	-0.81818	0.989418	-0.77778	-0.88889
															1290	-0.83333	0.648485	0.943925	0	-0.91667	0.65651	0.333333	0.966667	0.775	0.254902	0.732673	0	0	0.183099	0.925926	-0.78947	0.978723	0.939394	0	-0.45455	0.869565	0.847176	0.959184		-0.95918	0	0.9	0.989189	0.994152	0.996534	-0.81818	0.989418	-0.77778	-0.88889
															1300	-0.83333	0.648485	0.943925	0	-0.91667	0.65651	0.333333	0.966667	0.775	0.254902	0.736585	0	0	0.183099	0.925926	-0.78947	0.978723	0.939394	0	-0.45455	0.791667	0.847176	0.959184		-0.95918	0	0.9	0.989189	0.994152	0.996534	-0.81818	0.989418	-0.77778	-0.88889
															1310	-0.83333	0.648485	0.943925	0	-0.91667	0.65651	0.333333	0.966667	0.775	0.254902	0.736585	0	0	0.183099	0.925926	-0.78947	0.978723	0.939394	0	-0.45455	0.791667	0.847176	0.959184		-0.95918	0	0.913043	0.989189	0.994152	0.996534	-0.81818	0.989418	-0.77778	-0.88889
															1320	-0.83333	0.648485	0.945946	0	-0.91667	0.65651	0.333333	0.966667	0.775	0.254902	0.736585	0.5	0	0.183099	0.925926	-0.78947	0.978723	0.939394	0	-0.45455	0.791667	0.848185	0.959184		-0.95918	0	0.92	0.989189	0.994152	0.996534	-0.81818	0.989418	-0.77778	-0.88889
															1330	-0.83333	0.648485	0.958904	0	-0.91667	0.65651	0.333333	0.966667	0.775	0.254902	0.736585	0.95	0	0.183099	0.925926	-0.78947	0.978723	0.939394	0	-0.45455	0.791667	0.848185	0.959184		-0.95918	0	0.92	0.989189	0.994152	0.996534	-0.81818	0.989418	-0.77778	-0.88889
															1340	-0.83333	0.648485	0.964912	0	-0.91667	0.65651	0.333333	0.966667	0.775	0.254902	0.736585	0.967213	0	0.183099	0.925926	-0.78947	0.978723	0.939394	0	-0.45455	0.791667	0.848185	0.959184		-0.95918	0	0.92	0.989189	0.994751	0.996534	-0.81818	0.989418	-0.77778	-0.88889
															1350	-0.83333	0.648485	0.967213	0	-0.91667	0.65651	0.333333	0.966667	0.775	0.254902	0.736585	0.971014	0	0.183099	0.925926	-0.78947	0.978723	0.939394	0	-0.45455	0.791667	0.848185	0.959184		-0.95918	0	0.92	0.989189	0.995402	0.996534	-0.81818	0.989418	-0.77778	-0.88889
															1360	-0.83333	0.648485	0.970297	0	-0.48387	0.661202	0.333333	0.966667	0.775	0.254902	0.736585	0.971429	0	0.183099	0.925926	-0.78947	0.978723	0.939394	0	-0.45455	0.791667	0.848185	0.959184		-0.95918	0	0.92	0.989189	0.995536	0.996534	-0.81818	0.989418	-0.77778	-0.88889
															1370	-0.83333	0.648485	0.970588	0	-0.21053	0.699758	0.333333	0.966667	0.775	0.254902	0.736585	0.971429	0	0.183099	0.925926	-0.78947	0.978723	0.941176	0	-0.45455	0.791667	0.848185	0.959184		-0.95918	0	0.953488	0.989189	0.995763	0.996534	-0.81818	0.989418	-0.77778	-0.88889
															1380	-0.83333	0.648485	0.970588	0	-0.02222	0.730435	0.333333	0.966667	0.775	0.254902	0.736585	0.971429	0	0.183099	0.925926	-0.78947	0.978723	0.941176	0	-0.45455	0.791667	0.84918	0.959184		-0.95918	0	0.953488	0.989189	0.996047	0.996534	-0.81818	0.989418	-0.77778	-0.78947
															1390	-0.83333	0.648485	0.970588	0	-0.02222	0.733333	0.5	0.966667	0.775	0.207547	0.736585	0.972222	0	0.183099	0.925926	-0.78947	0.978723	0.941176	0	-0.45455	0.791667	0.858896	0.959184		-0.95918	0	0.953488	0.989189	0.996344	0.996534	-0.81818	0.989418	-0.77778	-0.7
															1400	-0.83333	0.648485	0.970588	0	-0.02222	0.733333	0.5	0.966667	0.775	0.207547	0.736585	0.972222	0	0.183099	0.925926	0.170732	0.978723	0.941176	0	-0.45455	0.791667	0.858896	0.959184		-0.95918	0	0.953488	0.989189	0.99646	0.996534	-0.81818	0.989418	-0.77778	-0.7
															1410	-0.83333	0.648485	0.970588	0	-0.02222	0.733333	0.5	0.966667	0.775	0.207547	0.756757	0.972222	0	0.183099	0.925926	0.595238	0.978723	0.941176	0	-0.45455	0.791667	0.858896	0.959184		-0.95918	0	0.953488	0.989189	0.996593	0.996534	-0.81818	0.989418	-0.77778	-0.7
															1420	-0.83333	0.648485	0.970588	0	-0.02222	0.733333	0.5	0.966667	0.775	0.207547	0.757848	0.972222	0	0.183099	0.925926	0.653061	0.978723	0.941176	0	-0.45455	0.791667	0.858896	0.959184		-0.95918	0	0.953488	0.989189	0.996593	0.996534	-0.81818	0.989418	-0.77778	-0.7
															1430	-0.83333	0.648485	0.970588	0	-0.02222	0.648262	0.5	0.966667	0.775	0.207547	0.757848	0.972222	0	0.183099	0.925926	0.653061	0.978723	0.941176	0	-0.45455	0.791667	0.858896	0.959184		-0.95918	0	0.953488	0.989189	0.996593	0.996534	-0.81818	0.989418	-0.77778	-0.7
															1440	-0.83333	0.648485	0.970588	0	-0.02222	0.641548	0.5	0.966667	0.775	0.207547	0.757848	0.972222	0	0.183099	0.925926	0.653061	0.978723	0.941176	0	-0.45455	0.791667	0.858896	0.959184		-0.95918	0	0.953488	0.989189	0.996593	0.996534	-0.81818	0.989418	-0.77778	-0.7
															1450	-0.76	0.648485	0.970588	0	-0.02222	0.641548	0.5	0.967742	0.775	0.207547	0.757848	0.972222	0	0.183099	0.925926	0.653061	0.981651	0.95	0	-0.45455	0.791667	0.858896	0.959184		-0.95918	0	0.953488	0.989189	0.996593	0.996534	-0.81818	0.989418	-0.77778	-0.7
															1460	-0.76	0.648485	0.970588	0	-0.02222	0.641548	0.5	0.977273	0.775	0.207547	0.757848	0.972222	0	0.183099	0.925926	0.653061	0.982301	0.95	0	-0.45455	0.791667	0.858896	0.959184		-0.96923	0	0.953488	0.989189	0.996593	0.996534	-0.81818	0.989418	-0.77778	-0.41667
															1470	-0.76	0.648485	0.970588	0	-0.02222	0.641548	0.5	0.977273	0.775	0.207547	0.757848	0.972222	0	0.183099	0.925926	0.653061	0.982301	0.95	0	-0.45455	0.791667	0.858896	0.959184		-0.97143	0	0.953488	0.989189	0.996593	0.996534	-0.81818	0.989418	-0.77778	-0.25926
															1480	0.022222	0.648485	0.970588	0	-0.02222	0.641548	0.5	0.977273	0.775	0.207547	0.757848	0.978495	0	0.183099	0.925926	0.653061	0.982301	0.95	0	-0.45455	0.791667	0.858896	0.959184		-0.97143	0	0.953488	0.989189	0.996593	0.996534	-0.81818	0.989418	-0.77778	-0.25926
															1490	0.343284	0.648485	0.970588	0	-0.25424	0.641548	0.5	0.977273	0.775	0.207547	0.757848	0.982301	0	0.183099	0.925926	0.653061	0.982301	0.95	0	-0.45455	0.791667	0.858896	0.959184		-0.97143	0	0.953488	0.989189	0.996593	0.996534	-0.9	0.989418	-0.77778	-0.25926
															1500	0.343284	0.648485	0.970588	0	-0.27869	0.641548	0.5	0.977273	0.775	0.207547	0.757848	0.982301	0	0.183099	0.925926	0.653061	0.982301	0.955556	0	-0.45455	0.791667	0.858896	0.959184		-0.97143	0	0.953488	0.989189	0.996593	0.996534	-0.94286	0.989418	-0.77778	-0.25926
															1510	0.343284	0.648485	0.970588	0	-0.25806	0.641548	0.5	0.977273	0.775	0.207547	0.757848	0.982301	0	0.183099	0.925926	0.688073	0.982301	0.955556	0	-0.45455	0.755102	0.858896	0.959184		-0.97143	0	0.953488	0.989189	0.996593	0.996534	-0.94286	0.989418	-0.77778	-0.25926
															1520	0.343284	0.648485	0.970588	0	-0.2	0.641548	0.5	0.977273	0.775	0.207547	0.757848	0.982301	0	0.183099	0.925926	0.688073	0.982301	0.955556	0	-0.45455	0.755102	0.858896	0.959184		-0.97143	0	0.953488	0.989189	0.996593	0.996534	-0.94286	0.989418	-0.77778	-0.25926
															1530	0.343284	0.648485	0.970588	0	-0.2	0.641548	0.5	0.977273	0.775	0.207547	0.757848	0.982301	0	0.183099	0.925926	0.688073	0.982301	0.955556	0	-0.45455	0.755102	0.858896	0.959184		-0.97143	0	0.953488	0.989189	0.996593	0.996534	-0.94286	0.989418	-0.77778	-0.25926
															1540	0.343284	0.648485	0.970588	0	-0.2	0.641548	0.5	0.977273	0.775	0.207547	0.757848	0.982301	0	0.183099	0.925926	0.688073	0.982301	0.955556	0	-0.45455	0.755102	0.858896	0.959184		-0.97143	0	0.953488	0.989189	0.996835	0.996534	-0.94286	0.989418	-0.77778	-0.25926
															1550	0.343284	0.648485	0.971564	0	-0.2	0.641548	0.5	0.977273	0.775	0.207547	0.757848	0.982301	0	0.183099	0.925926	0.690909	0.982301	0.955556	0	-0.45455	0.755102	0.853211	0.959184		-0.97143	0	0.953488	0.989189	0.997001	0.996534	-0.94286	0.989418	-0.77778	-0.25926
															1560	0.343284	0.648485	0.97235	0	-0.2	0.641548	0.5	0.977273	0.775	0.207547	0.757848	0.986577	0	0.183099	0.925926	0.690909	0.982301	0.955556	0	-0.45455	0.755102	0.853211	0.959184		-0.97143	0	0.953488	0.989189	0.997001	0.996534	-0.94286	0.989418	-0.77778	-0.25926
															1570	0.2	0.648485	0.97235	0	-0.2	0.641548	0.5	0.977273	0.775	0.207547	0.781377	0.987013	0	0.02439	0.925926	0.690909	0.982301	0.955556	0	-0.45455	0.755102	0.853211	0.959184		-0.97143	0	0.953488	0.989189	0.997015	0.996534	-0.94286	0.989418	-0.77778	-0.25926
															1580	0.153846	0.648485	0.97235	0	-0.2	0.641548	0.5	0.977273	0.775	0.207547	0.784	0.987013	0	0.02439	0.925926	0.690909	0.982301	0.955556	0	-0.45455	0.755102	0.853659	0.959184		-0.97143	0	0.953488	0.989189	0.997203	0.996534	-0.94286	0.989418	-0.77778	-0.25926
															1590	0.139241	0.648485	0.97235	0	-0.2	0.641548	0.5	0.977273	0.775	0.207547	0.784	0.987013	0	0.02439	0.925926	0.690909	0.982301	0.955556	0	-0.45455	0.755102	0.853659	0.959184		-0.97143	0	0.953488	0.989189	0.997264	0.996534	-0.94286	0.989418	-0.77778	-0.25926
															1600	0.139241	0.648485	0.732794	0	-0.2	0.660886	0.5	0.977273	0.775	0.207547	0.784	0.987013	0	0.02439	0.925926	0.690909	0.982301	0.955556	0	-0.45455	0.755102	0.853659	0.959184		-0.97143	0	0.953488	0.989189	0.994536	0.996534	-0.94286	0.989418	-0.77778	-0.25926
															1610	0.139241	0.648485	0.658915	0	-0.2	0.685714	0.5	0.977273	0.775	0.207547	0.784	0.987013	0	0.02439	0.925926	0.690909	0.982301	0.955556	0	-0.45455	0.755102	0.853659	0.959184		-0.97143	0	0.953488	0.989189	0.975643	0.996534	-0.94286	0.989418	-0.77778	-0.25926
															1620	0.139241	0.648485	0.658915	0	-0.2	0.691769	0.5	0.977273	0.775	0.207547	0.784	0.987013	0	0.02439	0.925926	0.690909	0.982301	0.955556	0	-0.45455	0.755102	0.853659	0.959184		-0.97143	0	0.953488	0.989189	0.975643	0.996534	-0.94286	0.989418	-0.77778	-0.25926
															1630	0.139241	0.648485	0.658915	0	-0.2	0.691769	0.5	0.977273	0.775	0.207547	0.784	0.987013	0.888889	0.02439	0.925926	0.690909	0.982301	0.955556	0	-0.37931	0.755102	0.853659	0.959184		-0.18966	0	0.953488	0.989189	0.975643	0.996534	-0.94286	0.989418	-0.77778	-0.25926
															1640	0.139241	0.648485	0.658915	0	-0.2	0.691769	0.5	0.977273	0.775	0.207547	0.796226	0.987013	0.9375	0.02439	0.925926	0.690909	0.982301	0.955556	0	0.101124	0.755102	0.853659	0.959184		0.121019	0	0.953488	0.989189	0.975643	0.996534	-0.94286	0.989418	-0.77778	-0.25926
															1650	0.139241	0.648485	0.658915	0	-0.2	0.691769	0.5	0.977273	0.775	0.207547	0.798507	0.987013	0.9375	0.02439	0.925926	0.690909	0.982301	0.955556	0	0.304348	0.755102	0.853659	0.959184		0.192982	0	0.953488	0.989189	0.975643	0.996534	-0.94286	0.989418	-0.77778	-0.25926
															1660	0.139241	0.648485	0.658915	0	-0.2	0.691769	0.5	0.977273	0.775	0.207547	0.798507	0.987013	0.9375	0.02439	0.925926	0.690909	0.982301	0.955556	0	0.354839	0.755102	0.853659	0.959184		0.192982	0	0.953488	0.989189	0.976563	0.996534	-0.94286	0.989418	-0.77778	-0.25926
															1670	0.139241	0.648485	0.658915	0	-0.2	0.691769	0.5	0.977273	0.775	0.207547	0.798507	0.987013	0.9375	0.02439	0.925926	0.690909	0.982301	0.955556	0	0.354839	0.755102	0.853659	0.959184		0.192982	0	0.953488	0.989189	0.977968	0.996534	-0.94286	0.989418	-0.77778	-0.25926
															1680	0.139241	0.648485	0.658915	0	-0.2	0.691769	0.5	0.977273	0.775	0.207547	0.798507	0.987013	0.9375	0.02439	0.925926	0.690909	0.982301	0.955556	0	0.354839	0.755102	0.853659	0.959184		0.192982	0	0.953488	0.989189	0.978947	0.996534	-0.94286	0.989418	-0.77778	-0.25926
															1690	0.139241	0.648485	0.658915	0	-0.05405	0.691769	0.5	0.977273	0.775	0.207547	0.798507	0.987013	0.9375	0.02439	0.925926	0.690909	0.982301	0.72549	0	0.354839	0.755102	0.853659	0.959184		0.192982	0	0.953488	0.978495	0.979569	0.996534	-0.94286	0.989418	-0.77778	-0.25926
															1700	0.139241	0.648485	0.658915	0	-0.04	0.691769	0.5	0.977273	0.775	0.207547	0.798507	0.987421	0.878788	0.047619	0.925926	0.690909	0.982301	0.466667	0	0.354839	0.755102	0.853659	0.959184		0.192982	0	0.953488	0.978495	0.980349	0.996546	-0.94286	0.989418	-0.77778	-0.25926
															1710	0.139241	0.648485	0.658915	0	0	0.698113	0.5	0.977273	0.775	0.207547	0.798507	0.987421	0.265306	0.047619	0.925926	0.690909	0.982301	0.466667	0	0.375	0.755102	0.853659	0.959184		0.192982	0	0.953488	0.978495	0.980562	0.996546	-0.94286	0.989418	-0.77778	-0.25926
															1720	0.139241	0.648485	0.658915	0	0.071429	0.71521	0.5	0.977273	0.775	0.207547	0.798507	0.987421	0.24	0.047619	0.9375	0.690909	0.982301	0.492063	0	0.375	0.755102	0.853659	0.959184		0.192982	0	0.953488	0.978495	0.980562	0.996716	-0.94286	0.989418	-0.77778	-0.25926
															1730	0.139241	0.648485	0.658915	0	0.071429	0.71521	0.5	0.977273	0.775	0.207547	0.798507	0.987421	0.24	0.047619	0.945946	0.690909	0.947826	0.492063	0	0.375	0.755102	0.853659	0.959184		0.192982	0	0.953488	0.978495	0.980562	0.99683	-0.94286	0.989418	-0.77778	-0.25926
															1740	0.139241	0.648485	0.658915	0	0.071429	0.71521	0.5	0.977273	0.775	0.163636	0.798507	0.987421	0.24	0.047619	0.969231	0.328571	0.947826	0.492063	0	0.375	0.755102	0.853659	0.959184		0.192982	0	0.953488	0.978495	0.980562	0.996956	-0.94286	0.989418	-0.77778	-0.25926
															1750	0.139241	0.648485	0.658915	0	0.093023	0.71521	0.5	0.977273	0.775	-0.15789	0.798507	0.987421	0.24	0.047619	0.969231	0.309859	0.947826	0.492063	0	0.375	0.755102	0.853659	0.959184		0.192982	0	0.953488	0.978495	0.980562	0.997089	-0.94286	0.989418	-0.77778	-0.25926
															1760	0.139241	0.648485	0.658915	0	0.093023	0.71521	0.5	0.977273	0.775	-0.15789	0.798507	0.987421	0.24	0.047619	0.969697	0.309859	0.947826	0.492063	0	0.375	0.755102	0.848024	0.959184		0.192982	0	0.953488	0.978495	0.980562	0.997191	-0.94286	0.989418	-0.77778	-0.25926
															1770	0.139241	0.648485	0.658915	0	0.093023	0.71521	0.2	0.977273	0.775	-0.15789	0.798507	0.987421	0.24	0.069767	0.969697	0.309859	0.947826	0.492063	0	0.375	0.755102	0.848024	0.959184		0.192982	0	0.953488	0.978495	0.980562	0.997253	-0.94286	0.989418	-0.77778	-0.25926
															1780	0.139241	0.648485	0.658915	0	0.093023	0.71521	0.2	0.977273	0.775	-0.15789	0.798507	0.987421	0.24	0.069767	0.969697	0.309859	0.947826	0.13253	0	0.375	0.755102	0.848024	0.959184		0.192982	0	0.953488	0.978495	0.980562	0.956931	-0.94286	0.989418	-0.77778	-0.25926
															1790	0.139241	0.648485	0.658915	0	0.093023	0.71521	0.2	0.977273	0.836364	-0.15789	0.798507	0.987421	0.24	0.069767	0.969697	0.309859	0.947826	0.13253	0	0.375	0.755102	0.848024	0.974359		0.192982	0	0.953488	0.978495	0.980562	0.913158	-0.94286	0.989418	-0.77778	-0.25926
															1800	0.139241	0.648485	0.658915	0	0.093023	0.71521	0.2	0.977273	0.862595	-0.15789	0.798507	0.987421	0.24	0.069767	0.969697	0.309859	0.947826	0.13253	0	0.375	0.755102	0.848024	0.978947		0.192982	0	0.953488	0.978495	0.980562	0.910644	-0.94286	0.989418	-0.77778	-0.25926
															1810	0.139241	0.648485	0.660232	0	0.093023	0.71521	0.2	0.977273	0.862595	-0.15789	0.798507	0.987421	0.24	0.069767	0.969697	0.309859	0.947826	0.13253	0	0.375	0.72	0.848024	0.978947		0.192982	0	0.953488	0.978495	0.980562	0.905636	-0.94286	0.989418	-0.77778	-0.25926
															1820	0.139241	0.648485	0.660232	0	0.093023	0.71521	0.2	0.977273	0.862595	-0.15789	0.798507	0.987421	0.24	0.069767	0.969697	0.309859	0.947826	0.13253	0	0.375	0.72	0.848024	0.979381		0.192982	0	0.953488	0.978495	0.980562	0.905636	-0.94286	0.989418	-0.77778	-0.25926
															1830	0.139241	0.648485	0.660232	0	0.093023	0.671924	0.2	0.977273	0.862595	-0.15789	0.798507	0.987421	0.24	0.069767	0.969697	0.309859	0.947826	0.13253	0	0.375	0.72	0.848024	0.980583		0.192982	0	0.953488	0.978495	0.980562	0.905636	-0.94286	0.989418	-0.77778	-0.25926
															1840	0.139241	0.648485	0.69338	0	0.08046	0.671924	0.2	0.977273	0.862595	-0.15789	0.798507	0.987421	0.24	0.223301	0.969697	0.309859	0.947826	0.13253	0	0.375	0.72	0.848024	0.981982		0.192982	0	0.953488	0.978495	0.980562	0.905636	-0.94286	0.989418	-0.77778	-0.25926
															1850	0.139241	0.648485	0.711475	0	-0.01053	0.671924	0.2	0.977273	0.862595	-0.15789	0.798507	0.987421	0.24	0.292035	0.969697	0.309859	0.947826	0.13253	0	0.375	0.563636	0.848024	0.981982		0.192982	0	0.953488	0.978495	0.980562	0.905636	-0.94286	0.989418	-0.77778	-0.25926
															1860	0.139241	0.648485	0.712418	0	-0.01053	0.671924	0.714286	0.977273	0.862595	-0.15789	0.798507	0.987421	0.24	0.186992	0.969697	0.309859	0.947826	0.217391	0	0.375	0.457627	0.848024	0.981982		0.192982	0	0.953488	0.978495	0.980562	0.905636	-0.94286	0.989418	-0.77778	-0.25926
															1870	0.139241	0.648485	0.712418	0	-0.01053	0.671924	0.714286	0.977273	0.862595	-0.15789	0.799257	0.987421	0.24	0.177419	0.969697	0.309859	0.947826	0.217391	0	0.375	0.457627	0.848024	0.982301		0.192982	0	0.953488	0.978495	0.980562	0.905636	-0.94286	0.989418	-0.77778	-0.25926
															1880	0.139241	0.648485	0.712418	0	-0.01053	0.671924	0.714286	0.977273	0.862595	-0.15789	0.799257	0.987421	0.493333	0.177419	0.969697	0.309859	0.947826	0.217391	0	0.375	0.457627	0.848024	0.982301		0.192982	0	0.953488	0.978495	0.980562	0.905636	-0.94286	0.989418	-0.77778	-0.25926
															1890	0.139241	0.648485	0.712418	0	-0.01053	0.671924	0.714286	0.977273	0.862595	-0.15789	0.799257	0.987421	0.62	0.177419	0.969697	0.309859	0.947826	0.217391	0	0.375	0.457627	0.848024	0.982301		0.192982	0	0.953488	0.978495	0.980562	0.905636	-0.94286	0.989418	-0.77778	-0.25926
															1900	0.139241	0.648485	0.712418	0	-0.01053	0.671924	0.714286	0.977273	0.862595	-0.15789	0.799257	0.987421	0.651376	0.177419	0.969697	0.309859	0.947826	0.217391	0	0.375	0.457627	0.848485	0.982301		0.192982	0	0.953488	0.978495	0.980562	0.905636	-0.94286	0.989418	-0.77778	-0.25926
															1910	0.139241	0.648485	0.741176	0	0.020408	0.671924	0.714286	0.977273	0.862595	-0.15789	0.799257	0.987421	0.693548	0.177419	0.969697	0.309859	0.947826	0.217391	0	0.375	0.457627	0.848943	0.982301		0.35514	0	0.953488	0.978495	0.980562	0.905636	-0.94286	0.989418	-0.77778	-0.25926
															1920	0.139241	0.648485	0.745665	0	0.020408	0.671924	0.714286	0.977273	0.862595	-0.15789	0.799257	0.987421	0.693548	0.177419	0.969697	0.309859	0.947826	0.217391	0	0.375	0.457627	0.848943	0.982301		0.422594	0	0.953488	0.978495	0.980562	0.905636	-0.94286	0.989418	-0.77778	-0.25926
															1930	0.139241	0.648485	0.75	0	0.020408	0.671924	0.714286	0.977273	0.862595	-0.15789	0.799257	0.987421	0.693548	0.177419	0.969697	0.309859	0.947826	0.217391	0	0.375	0.457627	0.848943	0.982301		0.422594	0	0.953488	0.978495	0.980562	0.905636	-0.94286	0.989418	-0.77778	-0.25926
															1940	0.139241	0.648485	0.75	0	0.020408	0.682927	0.714286	0.977273	0.862595	-0.15789	0.799257	0.987421	0.693548	0.177419	0.969697	0.309859	0.947826	0.066667	0	0.375	0.457627	0.848943	0.982301		0.422594	0	0.953488	0.978495	0.980562	0.905636	-0.94286	0.989418	-0.77778	-0.25926
															1950	0.139241	0.648485	0.760218	0	0.020408	0.694567	0.714286	0.977273	0.862595	-0.15789	0.799257	0.987421	0.693548	0.177419	0.969697	0.309859	0.947826	0.046729	0	0.375	0.457627	0.851632	0.982301		0.422594	0	0.953488	0.978495	0.980562	0.905636	-0.94286	0.989418	-0.77778	-0.25926
															1960	0.139241	0.648485	0.760218	0	0.020408	0.694567	0.714286	0.977273	0.862595	-0.15789	0.822951	0.987421	0.693548	0.177419	0.969697	0.309859	0.947826	0.046729	0	0.375	0.457627	0.852071	0.982301		0.422594	0	0.953488	0.978495	0.980562	0.905636	-0.94286	0.989418	-0.77778	-0.25926
															1970	0.139241	0.648485	0.760218	0	0.020408	0.694567	0.714286	0.977273	0.862595	-0.15789	0.835366	0.987421	0.693548	0.177419	0.969697	0.309859	0.947826	0.018182	0	0.375	0.457627	0.853801	0.982301		0.422594	0	0.953488	0.978495	0.980562	0.905636	-0.94286	0.989418	-0.77778	-0.25926
															1980	0.139241	0.648485	0.760218	0	0.020408	0.694567	0.714286	0.977273	0.862595	-0.15789	0.835366	0.987421	0.693548	0.177419	0.969697	0.309859	0.947826	0.018182	0	0.375	0.457627	0.854227	0.982301		0.425	0	0.953488	0.978495	0.980851	0.905636	-0.94286	0.989418	-0.77778	-0.25926
															1990	0.139241	0.648485	0.760218	0	0.020408	0.694567	0.714286	0.977273	0.862595	-0.15789	0.835366	0.987421	0.693548	0.177419	0.969697	0.309859	0.947826	0.018182	0	0.375	0.457627	0.854651	0.982301		0.434426	0	0.953488	0.978495	0.981651	0.905636	-0.94286	0.989418	-0.77778	-0.25926
															2000	0.139241	0.648485	0.760218	0	0.020408	0.694567	0.714286	0.977273	0.862595	-0.11392	0.835366	0.987421	0.693548	0.177419	0.969697	0.324138	0.947826	0.018182	0	0.375	0.457627	0.855072	0.982301		0.434426	0	0.953488	0.978495	0.981982	0.905636	-0.94286	0.989418	-0.77778	-0.25926
															2010	0.139241	0.648485	0.760218	0	0.020408	0.694567	0.714286	0.977273	0.862595	-0.11392	0.835366	0.987421	0.693548	0.177419	0.969697	0.324138	0.947826	0.018182	0	0.375	0.457627	0.858357	0.982301		0.434426	0	0.953488	0.978495	0.98249	0.905636	-0.94286	0.989418	-0.77778	-0.25926
															2020	0.139241	0.648485	0.760218	0	0.010101	0.694567	0.714286	0.977273	0.862595	-0.11392	0.835366	0.987421	0.693548	0.177419	0.969697	0.324138	0.947826	0.018182	0	0.375	0.457627	0.859155	0.982301		0.434426	0	0.953488	0.978495	0.982922	0.905636	-0.94286	0.989418	-0.77778	-0.25926
															2030	0.139241	0.648485	0.769634	0	0.010101	0.694567	0.714286	0.977273	0.862595	-0.11392	0.835366	0.987421	0.693548	0.177419	0.969697	0.263158	0.947826	-0.04274	0	0.375	0.457627	0.861111	0.982301		0.434426	0	0.953488	0.978495	0.982922	0.905636	-0.94286	0.989418	-0.77778	-0.25926
															2040	0.139241	0.648485	0.792453	0	0.010101	0.694567	0.714286	0.977273	0.862595	-0.11392	0.835366	0.987421	0.693548	0.177419	0.969697	0.21519	0.947826	-0.04274	0	0.375	0.457627	0.862637	0.982301		0.434426	0	0.953488	0.978495	0.982922	0.905636	-0.94286	0.989418	-0.77778	-0.25926
															2050	0.139241	0.648485	0.796296	0	0.010101	0.694567	0.714286	0.977273	0.862595	-0.11392	0.835366	0.987421	0.693548	0.177419	0.969697	0.21519	0.948718	-0.04274	0	0.375	0.457627	0.862637	0.982301		0.434426	0	0.953488	0.978495	0.982922	0.906615	-0.94286	0.989418	-0.77778	-0.25926
															2060	0.139241	0.648485	0.796296	0	0.010101	0.694567	0.714286	0.977273	0.862595	0.06383	0.835366	0.987421	0.693548	0.177419	0.969697	0.21519	0.948718	-0.15152	0	0.375	0.457627	0.86413	0.982301		0.434426	0	0.953488	0.978495	0.982922	0.911765	-0.94286	0.989418	-0.77778	-0.25926
															2070	0.139241	0.648485	0.796296	0	0.010101	0.694567	0.714286	0.977273	0.862595	0.161905	0.835366	0.987421	0.693548	0.177419	0.969697	0.21519	0.948718	-0.15152	0	0.375	0.457627	0.866667	0.982301		0.434426	0	0.953488	0.978495	0.982922	0.916859	-0.94286	0.989418	-0.77778	-0.25926
															2080	0.139241	0.648485	0.796296	0	0.010101	0.694567	0.714286	0.977273	0.862595	0.161905	0.835366	0.987421	0.693548	0.119403	0.969697	0.21519	0.948718	-0.18841	0	0.375	0.457627	0.871134	0.982301		0.434426	0	0.953488	0.978495	0.983193	0.917995	-0.94286	0.989418	-0.77778	-0.25926
															2090	0.139241	0.648485	0.796296	0	0.010101	0.694567	0.714286	0.977273	0.862595	0.161905	0.835366	0.987421	0.693548	0.119403	0.969697	0.21519	0.948718	-0.18841	0	0.375	0.457627	0.874055	0.982301		0.434426	0	0.953488	0.978495	0.98374	0.894263	-0.94286	0.989418	-0.77778	-0.25926
															2100	0.139241	0.648485	0.796296	0	0.029703	0.694567	0.714286	0.977273	0.862595	0.161905	0.835366	0.987421	0.693548	0.119403	0.969697	0.21519	0.948718	-0.18841	0	0.375	0.457627	0.876847	0.982301		0.434426	0	0.953488	0.978495	0.983885	0.873192	-0.94286	0.989418	-0.77778	-0.25926
															2110	0.139241	0.648485	0.796296	0	0.029703	0.694567	0.714286	0.977273	0.862595	0.161905	0.835366	0.987421	0.693548	0.119403	0.969697	0.21519	0.948718	-0.18841	0	0.375	0.457627	0.878049	0.982301		0.434426	0	0.953488	0.978495	0.984416	0.869034	-0.94286	0.989418	-0.77778	-0.25926
															2120	0.139241	0.648485	0.796296	0	0.029703	0.694567	0.714286	0.977273	0.862595	0.161905	0.835366	0.987421	0.693548	0.119403	0.969697	0.192547	0.948718	-0.18841	0	0.375	0.457627	0.882904	0.982301		0.434426	0	0.953488	0.978495	0.984483	0.869034	-0.94286	0.989418	-0.77778	-0.25926
															2130	0.139241	0.648485	0.796296	0	0.029703	0.694567	0.714286	0.977273	0.862595	0.161905	0.835366	0.987421	0.693548	0.138686	0.969697	0.192547	0.948718	-0.18841	0	0.375	0.457627	0.888889	0.982301		0.434426	0	0.953488	0.978495	0.984483	0.873932	-0.94286	0.989418	-0.77778	-0.25926
															2140	0.298969	0.648485	0.796296	0	0.029703	0.694567	0.777778	0.977273	0.862595	0.161905	0.835366	0.987421	0.693548	0.138686	0.969697	0.192547	0.948718	-0.18841	0	0.375	0.457627	0.892934	0.635036		0.434426	0	0.953488	0.978495	0.984523	0.880081	-0.94286	0.989418	-0.77778	-0.25926
															2150	0.298969	0.648485	0.808696	0	0.019608	0.694567	0.777778	0.977273	0.862595	0.161905	0.835366	0.987421	0.693548	0.138686	0.969697	0.192547	0.809524	-0.18841	0	0.375	0.457627	0.896266	0.52381		0.434426	0	0.953488	0.978495	0.984523	0.880446	-0.94286	0.989418	-0.77778	-0.25926
															2160	0.298969	0.648485	0.808696	0	0.019608	0.694567	0.777778	0.977273	0.862595	0.161905	0.835366	0.987421	0.693548	0.151079	0.969697	0.192547	0.701493	-0.18841	0	0.375	0.457627	0.901768	0.454545		0.434426	0	0.953488	0.978495	0.984523	0.880446	-0.94286	0.989418	-0.77778	-0.25926
															2170	0.298969	0.648485	0.808696	0	0.019608	0.694567	0.777778	0.977273	0.862595	0.161905	0.835366	0.987421	0.693548	0.151079	0.969697	0.192547	0.701493	-0.18841	0	0.375	0.457627	0.906015	0.454545		0.434426	0	0.953488	0.978495	0.984523	0.880446	-0.94286	0.989418	-0.77778	-0.25926
															2180	0.298969	0.648485	0.808696	0	0.019608	0.694567	0.777778	0.977273	0.862595	0.161905	0.835366	0.987421	0.693548	0.151079	0.969697	0.192547	0.701493	-0.19424	0	0.375	0.457627	0.906015	0.454545		0.434426	0	0.953488	0.978495	0.984523	0.880446	-0.94286	0.989418	-0.77778	-0.25926
															2190	0.298969	0.654762	0.808696	0	0.019608	0.704545	0.777778	0.977273	0.862595	0.161905	0.835366	0.987421	0.693548	0.151079	0.969697	0.192547	0.701493	-0.19424	0.928571	0.375	0.457627	0.906542	0.454545		0.434426	0	0.953488	0.978495	0.984523	0.880446	-0.94286	0.989418	-0.77778	-0.25926
															2200	0.298969	0.660819	0.808696	0	0.019608	0.718157	0.777778	0.977273	0.862595	0.161905	0.835366	0.987421	0.693548	0.151079	0.969697	0.192547	0.701493	-0.19424	0.931034	0.375	0.457627	0.906542	0.454545		0.434426	0	0.953488	0.978495	0.984523	0.881645	-0.94286	0.989418	-0.77778	-0.25926
															2210	0.392857	0.660819	0.808696	0	0.019608	0.720054	0.777778	0.977273	0.862595	0.150943	0.835366	0.987421	0.693548	0.151079	0.969697	0.192547	0.701493	-0.19424	0.931034	0.375	0.457627	0.906542	0.454545		0.434426	0	0.953488	0.978495	0.984523	0.885214	-0.94286	0.989418	-0.77778	-0.25926
															2220	0.39823	0.660819	0.808696	0	0.019608	0.720054	0.777778	0.977273	0.862595	0.150943	0.835366	0.987421	0.693548	0.151079	0.969697	0.090909	0.701493	-0.19424	0.931034	0.375	0.457627	0.906542	0.454545		0.434426	0	0.953488	0.978495	0.984523	0.885214	-0.94286	0.989418	-0.77778	-0.25926
															2230	0.39823	0.660819	0.808696	0	0.019608	0.720054	0.777778	0.977273	0.862595	0.150943	0.835366	0.989071	0.693548	0.151079	0.969697	0.078652	0.701493	-0.19424	0.931034	0.375	0.457627	0.906542	0.454545		0.434426	0	0.953488	0.978495	0.984523	0.885214	-0.94286	0.989418	-0.77778	-0.25926
															2240	0.39823	0.660819	0.808696	0	0.019608	0.720054	0.777778	0.977273	0.862595	0.150943	0.835366	0.99	0.693548	0.151079	0.969697	0.078652	0.701493	-0.19424	0.931034	0.375	0.457627	0.906542	0.454545		0.434426	0	0.953488	0.978495	0.984523	0.885214	-0.94286	0.989418	-0.77778	-0.25926
															2250	0.39823	0.660819	0.808696	0	0.019608	0.720054	0.777778	0.977273	0.862595	0.150943	0.835366	0.99	0.693548	0.151079	0.969697	0.078652	0.701493	-0.19424	0.931034	0.375	0.457627	0.902985	0.454545		0.434426	0	0.953488	0.978495	0.984523	0.885214	-0.94286	0.989418	-0.77778	-0.25926
															2260	0.39823	0.660819	0.808696	0	0.019608	0.720054	0.777778	0.977273	0.862595	0.150943	0.835366	0.99	0.693548	0.151079	0.969697	0.078652	0.701493	-0.19424	0.931034	0.375	0.466667	0.885397	0.454545		0.434426	0	0.953488	0.978495	0.984523	0.885214	-0.94286	0.989418	-0.77778	-0.25926
															2270	0.39823	0.660819	0.809935	0	0.065421	0.720054	0.777778	0.977273	0.862595	0.150943	0.835366	0.99	0.693548	0.151079	0.969697	0.072626	0.701493	-0.19424	0.931034	0.375	0.466667	0.831239	0.454545		0.434426	0.925926	0.953488	0.978495	0.984523	0.885214	-0.94286	0.989418	-0.77778	-0.25926
															2280	0.39823	0.660819	0.825397	0	0.065421	0.720054	0.777778	0.977273	0.862595	0.150943	0.835366	0.99	0.693548	0.151079	0.969697	0.072626	0.701493	-0.19424	0.931034	0.375	0.466667	0.831239	0.454545		0.434426	0.965517	0.953488	0.978495	0.984523	0.885214	-0.94286	0.989418	-0.77778	0.055556
															2290	0.39823	0.660819	0.834897	0	0.065421	0.720054	0.777778	0.977273	0.862595	0.150943	0.835366	0.99	0.693548	0.151079	0.969697	0.072626	0.701493	-0.2	0.931034	0.375	0.466667	0.831239	0.454545		0.434426	0.977273	0.953488	0.978495	0.984523	0.885214	-0.94286	0.989418	-0.77778	0.6
															2300	0.39823	0.662791	0.841727	0	0.082569	0.720054	0.777778	0.977273	0.862595	0.150943	0.835366	0.99	0.693548	0.151079	0.969697	0.072626	0.701493	-0.2	0.931034	0.375	0.466667	0.831239	0.454545		0.434426	0.984848	0.953488	0.978495	0.984523	0.885214	-0.94286	0.989418	-0.77778	0.736434
															2310	0.39823	0.704082	0.841727	0	0.082569	0.720054	0.777778	0.977273	0.862595	0.150943	0.835366	0.99	0.693548	0.151079	0.969697	0.072626	0.701493	-0.2	0.931034	0.375	0.466667	0.831239	0.454545		0.434426	0.987879	0.953488	0.978495	0.984523	0.885214	-0.94286	0.989418	-0.77778	0.780645
															2320	0.39823	0.717073	0.841727	0	0.099099	0.720054	0.777778	0.977273	0.862595	0.150943	0.835366	0.99	0.693548	0.151079	0.969697	0.072626	0.701493	-0.2	0.931034	0.375	0.466667	0.831239	0.454545		0.434426	0.98995	0.953488	0.978495	0.984523	0.885214	-0.94286	0.989418	-0.77778	0.796407
															2330	0.39823	0.717073	0.841727	0	0.099099	0.720054	0.777778	0.977273	0.862595	0.150943	0.835366	0.99	0.693548	0.151079	0.969697	0.072626	0.701493	-0.2	0.931034	0.375	0.466667	0.831239	0.454545		0.434426	0.990909	0.953488	0.978495	0.984523	0.885214	-0.94286	0.989418	-0.77778	0.796407
															2340	0.39823	0.743363	0.841727	0	0.099099	0.720054	0.777778	0.977273	0.862595	0.150943	0.835366	0.99	0.693548	0.151079	0.977273	0.072626	0.701493	-0.2	0.931034	0.375	0.466667	0.831239	0.454545		0.434426	0.990909	0.953488	0.978495	0.984523	0.885214	-0.94286	0.989418	-0.77778	0.804598
															2350	0.39823	0.768	0.841727	0	0.099099	0.720054	0.777778	0.977273	0.862595	0.150943	0.835366	0.99	0.693548	0.151079	0.979167	0.072626	0.701493	-0.2	0.931034	0.375	0.466667	0.831239	0.454545		0.434426	0.990909	0.953488	0.978495	0.984523	0.885214	-0.94286	0.989418	-0.77778	0.848889
															2360	0.39823	0.768	0.841727	0	0.099099	0.720054	0.777778	0.977273	0.862595	0.150943	0.835366	0.99	0.693548	0.151079	0.979167	0.072626	0.701493	-0.2	0.931034	0.375	0.466667	0.831239	0.454545		0.434426	0.990909	0.953488	0.978495	0.984523	0.888889	-0.94286	0.989418	-0.77778	0.866142
															2370	0.39823	0.768	0.841727	0	0.099099	0.720054	0.777778	0.977273	0.862595	0.150943	0.835366	0.99	0.693548	0.103448	0.979167	0.072626	0.701493	-0.2	0.931034	0.375	0.466667	0.831239	0.454545		0.434426	0.990909	0.953488	0.978495	0.984523	0.89263	-0.94286	0.989418	-0.77778	0.866667
															2380	0.39823	0.768	0.841727	0	0.099099	0.720054	0.777778	0.977273	0.862595	0.150943	0.835366	0.99	0.693548	0.103448	0.979167	0.072626	0.701493	-0.2	0.931034	0.375	0.466667	0.831239	0.454545		0.434426	0.990909	0.953488	0.978495	0.984523	0.892727	-0.94286	0.989418	-0.77778	0.866667
															2390	0.39823	0.768	0.841727	0	0.099099	0.720054	0.777778	0.977273	0.862595	0.150943	0.835366	0.99	0.693548	0.109589	0.979167	0.072626	0.701493	-0.2	0.931034	0.483871	0.466667	0.831239	0.435897		0.434426	0.99095	0.953488	0.978495	0.984523	0.892727	-0.94286	0.989418	-0.77778	0.866667
															2400	0.39823	0.768	0.841727	0	0.099099	0.720054	0.777778	0.977273	0.862595	0.150943	0.835366	0.99	0.693548	0.109589	0.979167	0.072626	0.701493	-0.2	0.931034	0.493671	0.466667	0.831541	0.435897		0.434426	0.991111	0.953488	0.978495	0.984523	0.892727	-0.94286	0.989418	-0.77778	0.866667
															2410	0.39823	0.775194	0.841727	0	0.099099	0.720054	0.777778	0.977273	0.862595	0.150943	0.835366	0.9801	0.693548	0.109589	0.979167	0.072626	0.701493	-0.2	0.931034	0.493671	0.466667	0.787456	0.46988		0.434426	0.991266	0.953488	0.978495	0.984523	0.892727	-0.94286	0.989418	-0.77778	0.866667
															2420	0.39823	0.779468	0.841727	0	0.099099	0.720054	0.777778	0.977273	0.862595	0.150943	0.835366	0.686441	0.693548	0.109589	0.979167	0.072626	0.701493	-0.2	0.931034	0.493671	0.466667	0.787456	0.46988		0.434426	0.991266	0.953488	0.978495	0.984523	0.892727	-0.94286	0.989418	-0.77778	0.866667
															2430	0.39823	0.781955	0.841727	0	0.099099	0.720054	0.777778	0.977273	0.862595	0.150943	0.835366	0.686441	0.693548	0.065789	0.979167	0.072626	0.701493	-0.2	0.931034	0.496855	0.466667	0.787456	0.46988		0.434426	0.991266	0.953488	0.978495	0.984523	0.892727	-0.94286	0.989418	-0.77778	0.866667
															2440	0.39823	0.781955	0.841727	0	0.099099	0.720054	0.777778	0.977273	0.862595	0.150943	0.835366	0.686441	0.693548	0.065789	0.979167	0.072626	0.701493	-0.2	0.931034	0.496855	0.466667	0.787456	0.46988		0.434426	0.991266	0.953488	0.978495	0.984523	0.892727	-0.94286	0.989418	-0.77778	0.866667
															2450	0.39823	0.782772	0.841727	0	0.099099	0.720054	0.777778	0.977273	0.862595	0.150943	0.835366	0.686441	0.693548	0.065789	0.979167	0.072626	0.701493	-0.2	0.931034	0.496855	0.466667	0.787456	0.47619		0.434426	0.991266	0.953488	0.978495	0.984523	0.892727	-0.94286	0.989418	-0.77778	0.866667
															2460	0.39823	0.783582	0.841727	0	0.099099	0.720054	0.777778	0.977273	0.862595	0.150943	0.835366	0.686441	0.693548	0.025316	0.979167	0.072626	0.701493	-0.2	0.931034	0.496855	0.466667	0.787826	0.47619		0.486989	0.991266	0.953488	0.978495	0.984523	0.892727	-0.94286	0.989418	-0.77778	0.866667
															2470	0.39823	0.785978	0.841727	0	0.099099	0.720054	0.777778	0.977273	0.862595	0.150943	0.835366	0.686441	0.693548	0.025316	0.979167	0.072626	0.701493	-0.2	0.931034	0.496855	0.466667	0.788194	0.47619		0.567398	0.991266	0.953488	0.978495	0.984523	0.892727	-0.94286	0.989418	-0.77778	0.866667
															2480	0.39823	0.785978	0.841727	0	0.099099	0.720054	0.777778	0.977273	0.862595	0.150943	0.835366	0.686441	0.693548	0.025316	0.979167	0.072626	0.701493	-0.2	0.931034	0.496855	0.466667	0.788194	0.47619		0.621918	0.991266	0.953488	0.978495	0.984523	0.892727	-0.94286	0.989418	-0.77778	0.866667
															2490	0.39823	0.785978	0.841727	0	0.099099	0.720054	0.777778	0.977273	0.862595	0.150943	0.835366	0.686441	0.693548	0.025316	0.979167	0.072626	0.701493	-0.24832	0.931034	0.496855	0.466667	0.791453	0.47619		0.659259	0.915966	0.953488	0.978495	0.984523	0.892727	-0.94286	0.989418	-0.77778	0.866667
															2500	0.39823	0.785978	0.841727	0	0.099099	0.720054	0.777778	0.977273	0.862595	0.150943	0.835366	0.686441	0.693548	0.025316	0.979167	0.072626	0.701493	-0.26316	0.931034	0.478261	0.466667	0.795302	0.47619		0.659259	0.846154	0.953488	0.978495	0.984523	0.896035	-0.94286	0.989418	-0.77778	0.866667
															2510	0.39823	0.785978	0.841727	0	0.099099	0.720054	0.777778	0.977273	0.862595	0.150943	0.835366	0.686441	0.693548	0.025316	0.979167	0.072626	0.701493	-0.26316	0.931034	0.478261	0.466667	0.796667	0.47619		0.659259	0.846154	0.953488	0.978495	0.984523	0.89748	-0.94286	0.989418	-0.77778	0.866667
															2520	0.39823	0.785978	0.841727	0	0.099099	0.720054	0.777778	0.977273	0.862595	0.150943	0.835366	0.686441	0.693548	0.025316	0.979167	0.072626	0.701493	-0.30435	0.931034	0.478261	0.466667	0.79868	0.47619		0.659259	0.846154	0.953488	0.978495	0.984523	0.89748	-0.94286	0.989418	-0.77778	0.866667
															2530	0.39823	0.785978	0.841727	0	0.099099	0.720054	0.777778	0.977273	0.862595	0.150943	0.835366	0.686441	0.693548	0.025316	0.979167	0.072626	0.701493	-0.30435	0.931034	0.478261	0.466667	0.800979	0.47619		0.659259	0.846154	0.953488	0.978495	0.984523	0.89748	-0.94286	0.989418	-0.77778	0.869732
															2540	0.39823	0.785978	0.841727	0	0.099099	0.720054	0.777778	0.977273	0.862595	0.150943	0.835366	0.686441	0.693548	0.025316	0.979167	0.072626	0.688889	-0.2963	0.931034	0.478261	0.466667	0.807571	0.47619		0.659259	0.846154	0.953488	0.978495	0.984523	0.89748	-0.94286	0.989418	-0.77778	0.869732
															2550	0.39823	0.785978	0.841727	0	0.099099	0.720054	0.777778	0.977778	0.862595	0.150943	0.835366	0.686441	0.693548	0.025316	0.979167	0.072626	0.688889	-0.2963	0.931034	0.478261	0.466667	0.818991	0.47619		0.659259	0.846154	0.953488	0.978495	0.984523	0.89748	-0.94286	0.989418	-0.77778	0.869732
															2560	0.464567	0.785978	0.842294	0	0.099099	0.720054	0.777778	0.977778	0.862595	0.150943	0.845714	0.686441	0.693548	0.025316	0.979167	0.072626	0.688889	-0.2963	0.931034	0.478261	0.466667	0.829132	0.47619		0.659259	0.846154	0.953488	0.978495	0.984523	0.89748	-0.94286	0.989418	-0.77778	0.869732
															2570	0.51773	0.785978	0.842294	0	0.099099	0.720054	0.777778	0.977778	0.862595	0.150943	0.845714	0.686441	0.693548	0.025316	0.979167	0.072626	0.688889	-0.2963	0.931034	0.478261	0.466667	0.835106	0.47619		0.659259	0.846154	0.953488	0.978495	0.984523	0.89748	-0.94286	0.989418	-0.77778	0.869732
															2580	0.51773	0.785978	0.842294	0	0.099099	0.720054	0.777778	0.977778	0.862595	0.150943	0.845714	0.686441	0.693548	0.025316	0.979167	0.072626	0.688889	-0.2963	0.931034	0.478261	0.47541	0.843829	0.47619		0.659259	0.846154	0.953488	0.978495	0.984523	0.89748	-0.94286	0.989418	-0.77778	0.869732
															2590	0.51773	0.785978	0.842294	0	0.099099	0.720054	0.777778	0.977778	0.862595	0.150943	0.845714	0.686441	0.693548	0.025316	0.979167	0.072626	0.688889	-0.28049	0.931034	0.478261	0.47541	0.850782	0.47619		0.659259	0.846154	0.953488	0.978495	0.984523	0.89748	-0.94286	0.99095	-0.77778	0.869732
															2600	0.51773	0.785978	0.842294	0	0.099099	0.720054	0.777778	0.977778	0.862595	0.150943	0.845714	0.686441	0.693548	0.031447	0.979167	0.072626	0.688889	-0.28049	0.931034	0.478261	0.47541	0.857798	0.47619		0.659259	0.846154	0.953488	0.978495	0.984523	0.89748	-0.94286	0.992424	-0.77778	0.869732
															2610	0.51773	0.785978	0.842294	0	0.099099	0.720054	0.777778	0.977778	0.862595	0.150943	0.845714	0.686441	0.693548	0.031447	0.979167	0.072626	0.688889	-0.28049	0.931034	0.478261	0.47541	0.863286	0.47619		0.659259	0.846154	0.953488	0.978495	0.984523	0.89748	-0.94286	0.992453	-0.77778	0.869732
															2620	0.51773	0.785978	0.842294	0	0.099099	0.720054	0.684211	0.977778	0.862595	0.150943	0.845714	0.686441	0.693548	0.031447	0.979167	0.072626	0.688889	-0.28049	0.931034	0.478261	0.47541	0.868225	0.47619		0.659259	0.859259	0.953488	0.978495	0.984523	0.89748	-0.94286	0.992453	-0.77778	0.869732
															2630	0.51773	0.785978	0.842294	0	0.099099	0.720054	0.684211	0.977778	0.862595	0.150943	0.845714	0.686441	0.693548	0.031447	0.979167	0.072626	0.688889	-0.28049	0.931034	0.478261	0.47541	0.873469	0.47619		0.659259	0.878981	0.953488	0.978495	0.984523	0.89748	-0.94286	0.992453	-0.77778	0.869732
															2640	0.51773	0.785978	0.842294	0	0.099099	0.720054	0.684211	0.977778	0.862595	0.150943	0.722667	0.686441	0.693548	0.031447	0.979167	0.072626	0.688889	-0.28049	0.931034	0.478261	0.47541	0.877591	0.47619		0.659259	0.890173	0.953488	0.978495	0.984523	0.89748	-0.94286	0.992453	-0.77778	0.869732
															2650	0.51773	0.785978	0.842294	0	0.099099	0.720054	0.684211	0.977778	0.862595	0.150943	0.686684	0.686441	0.693548	0.031447	0.979167	0.072626	0.688889	-0.28049	0.931034	0.478261	0.47541	0.880884	0.47619		0.659259	0.903061	0.953488	0.978495	0.984523	0.89748	-0.94286	0.992453	-0.77778	0.869732
															2660	0.51773	0.785978	0.842294	0	0.099099	0.720054	0.684211	0.977778	0.862595	0.150943	0.686684	0.686441	0.693548	0.031447	0.979167	0.072626	0.688889	-0.25749	0.931034	0.478261	0.47541	0.885397	0.47619		0.659259	0.908873	0.953488	0.978495	0.984523	0.89748	-0.94286	0.992453	-0.77778	0.869732
															2670	0.51773	0.785978	0.842294	0	0.099099	0.721553	0.684211	0.977778	0.862595	0.150943	0.686684	0.686441	0.693548	0.043478	0.979167	0.072626	0.688889	-0.25749	0.931034	0.478261	0.47541	0.889876	0.47619		0.659259	0.908873	0.953488	0.978495	0.984523	0.89748	-0.94286	0.992453	-0.77778	0.869732
															2680	0.51773	0.785978	0.842294	0	0.099099	0.732648	0.684211	0.977778	0.862595	0.150943	0.686684	0.686441	0.693548	0.043478	0.979167	0.072626	0.688889	-0.25749	0.931034	0.478261	0.47541	0.893379	0.482353		0.659259	0.916115	0.953488	0.978495	0.984523	0.898276	-0.94286	0.992453	-0.77778	0.869732
															2690	0.51773	0.785978	0.842294	0	0.099099	0.732648	0.684211	0.977778	0.862595	0.166667	0.686684	0.686441	0.693548	0.043478	0.979167	0.072626	0.688889	-0.25749	0.931034	0.478261	0.47541	0.895711	0.491329		0.659259	0.922131	0.953488	0.978495	0.984523	0.901338	-0.94444	0.992453	-0.77778	0.869732
															2700	0.51773	0.785978	0.848797	0	0.099099	0.732648	0.684211	0.977778	0.862595	0.166667	0.698492	0.686441	0.693548	0.043478	0.979167	0.072626	0.688889	-0.25749	0.931034	0.478261	0.47541	0.897095	0.491329		0.659259	0.927894	0.953488	0.978495	0.984523	0.90264	-0.94444	0.992453	-0.77778	0.869732
															2710	0.51773	0.785978	0.854545	0	0.099099	0.738365	0.684211	0.977778	0.862595	0.166667	0.70297	0.686441	0.693548	0.043478	0.979167	0.072626	0.688889	-0.25749	0.931034	0.478261	0.47541	0.899023	0.491329		0.659259	0.93345	0.958333	0.978495	0.984523	0.90264	-0.94444	0.992453	-0.77778	0.869732
															2720	0.51773	0.785978	0.854545	0	0.099099	0.738365	0.684211	0.977778	0.879195	0.166667	0.714286	0.686441	0.693548	0.043478	0.979167	0.072626	0.688889	-0.25749	0.931034	0.478261	0.47541	0.9	0.491329		0.659259	0.93345	0.958333	0.978495	0.984523	0.90264	-0.94444	0.992453	-0.77778	0.869732
															2730	0.51773	0.785978	0.854545	0	0.099099	0.738365	0.684211	0.977778	0.879195	0.166667	0.724138	0.686441	0.693548	-0.01754	0.979167	0.082873	0.688889	-0.25749	0.931034	0.478261	0.47541	0.900161	0.491329		0.659259	0.935374	0.958333	0.978495	0.984523	0.90264	-0.94444	0.992453	-0.77778	0.869732
															2740	0.51773	0.785978	0.854545	0	0.016667	0.73183	0.684211	0.977778	0.879195	0.166667	0.724138	0.686441	0.693548	-0.01754	0.979167	0.082873	0.688889	-0.25749	0.931034	0.478261	0.47541	0.900561	0.491329		0.659259	0.936134	0.958333	0.978495	0.984523	0.90264	-0.94444	0.992453	-0.77778	0.869732
															2750	0.527778	0.785978	0.854545	0	0.016667	0.673123	0.684211	0.977778	0.879195	0.166667	0.724138	0.686441	0.693548	-0.01754	0.979167	0.082873	0.688889	-0.25749	0.931034	0.478261	0.47541	0.901195	0.491329		0.659259	0.936134	0.958333	0.978495	0.984523	0.90264	-0.94444	0.992453	-0.86667	0.869732
															2760	0.527778	0.785978	0.854545	0	0.016667	0.673123	0.684211	0.977778	0.879195	0.166667	0.72912	0.686441	0.693548	-0.01754	0.979167	0.082873	0.688889	-0.25749	0.931034	0.478261	0.47541	0.902131	0.491329		0.659259	0.936134	0.958333	0.978495	0.984523	0.905297	-0.94444	0.992453	-0.93548	0.869732
															2770	0.527778	0.785978	0.854545	0	0.016667	0.673123	0.684211	0.977778	0.879195	0.166667	0.72912	0.686441	0.693548	-0.01754	0.979167	0.082873	0.572414	-0.25749	0.931034	0.478261	0.47541	0.902973	0.491329		0.659259	0.936134	0.958333	0.978495	0.984523	0.908598	-0.94444	0.992453	-0.93548	0.869732
															2780	0.527778	0.785978	0.854545	0	0.016667	0.681228	0.684211	0.977778	0.879195	0.166667	0.72912	0.686441	0.693548	-0.01754	0.979167	0.082873	0.572414	-0.25749	0.931034	0.478261	0.47541	0.903801	0.491329		0.659259	0.936134	0.958333	0.978495	0.984523	0.911809	-0.94444	0.992453	-0.93548	0.869732
															2790	0.527778	0.785978	0.854545	0	0.016667	0.682353	0.684211	0.977778	0.879195	0.166667	0.72912	0.686441	0.693548	-0.01163	0.979167	0.082873	0.572414	-0.25749	0.931034	0.484663	0.47541	0.904099	0.491329		0.659259	0.936134	0.958333	0.978495	0.984523	0.913171	-0.94444	0.992453	-0.93548	0.869732
															2800	0.527778	0.785978	0.854545	0	0.016667	0.682353	0.684211	0.977778	0.879195	0.166667	0.72912	0.686441	0.693548	-0.01163	0.979167	0.082873	0.572414	-0.25749	0.931034	0.487805	0.47541	0.904395	0.491329		0.659259	0.936134	0.958333	0.978495	0.984523	0.913171	-0.94444	0.992453	-0.93548	0.869732
															2810	0.527778	0.787546	0.854545	0	0.016667	0.684579	0.684211	0.977778	0.879195	0.166667	0.72912	0.686441	0.693548	-0.01163	0.979167	0.082873	0.572414	-0.25749	0.931034	0.487805	0.47541	0.904908	0.491329		0.659259	0.936134	0.958333	0.978495	0.984523	0.913171	-0.94444	0.992481	-0.93548	0.869732
															2820	0.527778	0.788321	0.854545	0	0.016667	0.684579	0.684211	0.977778	0.879195	0.166667	0.72912	0.686441	0.693548	-0.01163	0.979167	0.082873	0.572414	-0.25749	0.931034	0.487805	0.47541	0.905054	0.491329		0.659259	0.936134	0.958333	0.978495	0.984523	0.913171	-0.94444	0.992481	-0.93548	0.870229
															2830	0.527778	0.788321	0.854545	0	0.016667	0.684579	0.684211	0.977778	0.879195	0.166667	0.72912	0.686441	0.693548	-0.01163	0.979167	0.082873	0.572414	-0.25749	0.931034	0.487805	0.47541	0.905488	0.491329		0.659259	0.936134	0.958333	0.978495	0.984523	0.913171	-0.94444	0.992509	-0.93548	0.886288
															2840	0.527778	0.788321	0.854545	0	0.016667	0.684579	0.684211	0.977778	0.879195	0.174312	0.72912	0.686441	0.693548	-0.00578	0.979167	0.092896	0.572414	-0.25749	0.931034	0.487805	0.47541	0.906344	0.491329		0.659259	0.936134	0.958333	0.978495	0.984523	0.913171	-0.94444	0.993103	-0.93548	0.88961
															2850	0.527778	0.788321	0.854545	0	0.016667	0.684579	0.684211	0.977778	0.879195	0.174312	0.72912	0.686441	0.693548	-0.00578	0.881188	0.097826	0.572414	-0.25749	0.931034	0.487805	0.47541	0.906486	0.491329		0.659259	0.936134	0.958333	0.978495	0.984523	0.913171	-0.94444	0.993421	-0.93548	0.895062
															2860	0.527778	0.788321	0.854545	0	0.016667	0.684579	0.684211	0.977778	0.879195	0.174312	0.72912	0.686441	0.693548	-0.00578	0.775701	0.097826	0.572414	-0.25749	0.931034	0.487805	0.47541	0.907601	0.491329		0.659259	0.936134	0.958333	0.978495	0.984523	0.913171	-0.94444	0.99373	-0.93548	0.895706
															2870	0.527778	0.796491	0.854545	0	0.016667	0.684579	0.684211	0.977778	0.884615	0.230769	0.72912	0.686441	0.693548	-0.00578	0.775701	0.097826	0.572414	-0.25749	0.931034	0.487805	0.47541	0.910727	0.491329		0.659259	0.936134	0.958333	0.978495	0.984523	0.913171	-0.94444	0.99373	-0.93548	0.895706
															2880	0.527778	0.796491	0.854545	0	0.016667	0.684579	0.714286	0.977778	0.892216	0.285714	0.72912	0.686441	0.693548	-0.00578	0.775701	0.097826	0.572414	-0.2426	0.931034	0.487805	0.47541	0.912676	0.491329		0.659259	0.936134	0.958333	0.978495	0.984523	0.913171	-0.94444	0.99373	-0.93548	0.895706
															2890	0.527778	0.796491	0.854545	0	0.016667	0.685315	0.714286	0.977778	0.892216	0.285714	0.72912	0.686441	0.693548	-0.06011	0.775701	0.097826	0.572414	-0.2426	0.931034	0.487805	0.47541	0.915301	0.494253		0.659259	0.936134	0.958333	0.978495	0.984523	0.913171	-0.94444	0.99373	-0.93548	0.895706
															2900	0.527778	0.796491	0.854545	0	0.016667	0.685315	0.714286	0.977778	0.892216	0.285714	0.72912	0.692946	0.693548	-0.06522	0.775701	0.097826	0.572414	-0.2426	0.931034	0.487805	0.47541	0.917663	0.494253		0.659259	0.936134	0.958333	0.978495	0.984523	0.913171	-0.94444	0.99373	-0.93548	0.895706
															2910	0.527778	0.796491	0.857835	0	0.032787	0.685315	0.727273	0.977778	0.892216	0.285714	0.72912	0.692946	0.693548	-0.06522	0.777778	0.097826	0.572414	-0.2809	0.931034	0.487805	0.47541	0.919845	0.5		0.659259	0.936134	0.958333	0.978495	0.984523	0.913171	-0.94444	0.99373	-0.93548	0.895706
															2920	0.527778	0.796491	0.857835	0	0.032787	0.685315	0.727273	0.977778	0.892216	0.285714	0.72912	0.692946	0.693548	-0.08021	0.777778	0.097826	0.572414	-0.2809	0.931034	0.487805	0.47541	0.920564	0.5		0.659259	0.939103	0.958333	0.978495	0.984523	0.913171	-0.94444	0.994253	-0.93548	0.895706
															2930	0.527778	0.796491	0.84	0	0.032787	0.685315	0.727273	0.977778	0.892216	0.296875	0.72912	0.679012	0.693548	-0.08021	0.777778	0.097826	0.561644	-0.2809	0.931034	0.487805	0.47541	0.920716	0.5		0.659259	0.94081	0.958333	0.978495	0.984523	0.913171	-0.94444	0.994667	-0.93548	0.895706
															2940	0.527778	0.796491	0.763804	0	0.032787	0.683353	0.727273	0.977778	0.892216	0.296875	0.72912	0.569231	0.693548	-0.08021	0.777778	0.097826	0.561644	-0.2809	0.931034	0.487805	0.47541	0.92132	0.5		0.659259	0.94081	0.958333	0.978495	0.984523	0.913171	-0.94444	0.994695	-0.93548	0.895706
															2950	0.527778	0.8	0.763804	0	0.032787	0.683353	0.727273	0.977778	0.892216	0.296875	0.72912	0.569231	0.693548	-0.08021	0.777778	0.097826	0.561644	-0.2809	0.931034	0.487805	0.47541	0.921717	0.5		0.659259	0.943704	0.958333	0.978495	0.984523	0.913171	-0.94444	0.994709	-0.93548	0.895706
															2960	0.527778	0.8	0.763804	0	0.032787	0.683353	0.727273	0.977778	0.892216	0.296875	0.72912	0.569231	0.693548	-0.08021	0.777778	0.097826	0.561644	-0.2809	0.931034	0.487805	0.47541	0.923504	0.5		0.659259	0.945324	0.958333	0.978495	0.984523	0.913171	-0.94444	0.994709	-0.93548	0.895706
															2970	0.527778	0.8	0.763804	0	0.032787	0.683353	0.727273	0.977778	0.892216	0.296875	0.72912	0.569231	0.693548	-0.08021	0.777778	0.097826	0.561644	-0.2809	0.931034	0.487805	0.47541	0.92503	0.5		0.659259	0.945324	0.958333	0.978495	0.984523	0.913171	-0.94444	0.994709	-0.93548	0.895706
															2980	0.527778	0.8	0.763804	0	0.032787	0.683353	0.727273	0.977778	0.892216	0.296875	0.72912	0.569231	0.693548	-0.08021	0.777778	0.097826	0.561644	-0.2809	0.931034	0.487805	0.47541	0.925121	0.5		0.659259	0.948158	0.958333	0.978495	0.984523	0.913171	-0.94444	0.994709	-0.93548	0.895706
															2990	0.527778	0.8	0.763804	0	0.056	0.683353	0.727273	0.977778	0.892216	0.296875	0.72912	0.569231	0.693548	-0.08021	0.777778	0.097826	0.561644	-0.2809	0.931034	0.487805	0.47541	0.925256	0.5		0.659259	0.948158	0.958333	0.978495	0.984523	0.913171	-0.94444	0.994709	-0.93548	0.895706
															3000	0.527778	0.8	0.763804	0	0.056	0.683353	0.727273	0.977778	0.892216	0.296875	0.738562	0.569231	0.693548	-0.08021	0.777778	0.097826	0.561644	-0.30435	0.931034	0.487805	0.47541	0.927358	0.5		0.659259	0.948158	0.958333	0.978495	0.984523	0.913171	-0.94444	0.994709	-0.93548	0.895706
															3010	0.527778	0.8	0.763804	0	0.056	0.683353	0.727273	0.977778	0.892216	0.296875	0.75052	0.569231	0.693548	-0.08021	0.777778	0.097826	0.561644	-0.30435	0.931034	0.535912	0.47541	0.929345	0.483146		0.659259	0.948158	0.958333	0.978495	0.984523	0.913171	-0.94444	0.994709	-0.93548	0.895706
															3020	0.527778	0.8	0.763804	0	0.056	0.683353	0.727273	0.977778	0.892216	0.296875	0.75052	0.569231	0.693548	-0.08021	0.777778	0.097826	0.561644	-0.30435	0.931034	0.569231	0.47541	0.930804	0.483146		0.659259	0.948158	0.958333	0.978495	0.984523	0.913171	-0.94444	0.994709	-0.93548	0.895706
															3030	0.531034	0.8	0.763804	0	0.056	0.683353	0.727273	0.977778	0.892216	0.296875	0.75052	0.569231	0.693548	-0.08021	0.777778	0.097826	0.561644	-0.30435	0.931034	0.571429	0.47541	0.931111	0.483146		0.659259	0.948158	0.958333	0.978495	0.984523	0.913171	-0.94444	0.994709	-0.93548	0.895706
															3040	0.531034	0.8	0.763804	0	0.056	0.683353	0.727273	0.977778	0.892216	0.296875	0.75052	0.569231	0.693548	-0.08021	0.777778	0.097826	0.561644	-0.30435	0.931034	0.571429	0.47541	0.931943	0.483146		0.659259	0.948299	0.958333	0.978495	0.984523	0.913171	-0.94444	0.994709	-0.93548	0.895706
															3050	0.531034	0.8	0.763804	0	0.056	0.683353	0.727273	0.977778	0.892216	0.296875	0.75052	0.569231	0.693548	-0.08021	0.777778	0.097826	0.561644	-0.30435	0.931034	0.571429	0.47541	0.932682	0.483146		0.659259	0.948299	0.958333	0.978495	0.984523	0.913171	-0.94444	0.994709	-0.93548	0.895706
															3060	0.531034	0.8	0.763804	0	0.056	0.683353	0.75	0.977778	0.892216	0.296875	0.75052	0.569231	0.693548	-0.08021	0.777778	0.097826	0.561644	-0.30435	0.931034	0.571429	0.47541	0.933045	0.483146		0.659259	0.948299	0.958333	0.978495	0.984523	0.913171	-0.94444	0.994709	-0.93548	0.895706
															3070	0.531034	0.8	0.763804	0	0.056	0.683353	0.75	0.977778	0.892216	0.296875	0.75052	0.569231	0.693548	-0.08021	0.777778	0.097826	0.561644	-0.30435	0.931034	0.571429	0.47541	0.933405	0.483146		0.659259	0.948299	0.958333	0.978495	0.984937	0.913171	-0.94444	0.994709	-0.93548	0.895706
															3080	0.531034	0.8	0.763804	0	0.056	0.683353	0.75	0.977778	0.892216	0.296875	0.75052	0.569231	0.693548	-0.08021	0.777778	0.097826	0.561644	-0.30435	0.931034	0.575758	0.47541	0.934148	0.483146		0.659259	0.948299	0.958333	0.978495	0.985234	0.913171	-0.94444	0.994709	-0.93548	0.895706
															3090	0.537415	0.8	0.763804	0	0.056	0.683353	0.75	0.977778	0.892216	0.296875	0.75052	0.569231	0.693548	-0.08021	0.777778	0.097826	0.561644	-0.30435	0.931034	0.575758	0.47541	0.934908	0.375		0.659259	0.948299	0.958333	0.812808	0.98568	0.913171	-0.94444	0.994709	-0.93548	0.895706
															3100	0.537415	0.8	0.763804	0	0.056	0.683353	0.75	0.977778	0.892216	0.296875	0.75052	0.569231	0.693548	-0.08021	0.777778	0.097826	0.561644	-0.30435	0.931034	0.575758	0.47541	0.935818	0.375		0.659259	0.948299	0.958333	0.735849	0.986143	0.913171	-0.94444	0.994709	-0.93548	0.895706
															3110	0.537415	0.8	0.763804	0	0.056	0.683353	0.75	0.977778	0.892216	0.296875	0.75052	0.569231	0.693548	-0.08021	0.777778	0.097826	0.561644	-0.30435	0.931034	0.575758	0.47541	0.936214	0.375		0.659259	0.948299	0.958333	0.735849	0.986164	0.913171	-0.94444	0.994709	-0.93548	0.895706
															3120	0.537415	0.8	0.763804	0	0.056	0.690557	0.75	0.977778	0.892216	0.296875	0.75052	0.569231	0.693548	-0.08021	0.777778	0.097826	0.561644	-0.30811	0.931034	0.575758	0.47541	0.937056	0.375		0.659259	0.948299	0.958333	0.735849	0.986164	0.913171	-0.94444	0.994709	-0.93548	0.895706
															3130	0.537415	0.8	0.763804	0	0.056	0.702081	0.75	0.977778	0.892216	0.296875	0.75052	0.569231	0.693548	-0.08021	0.777778	0.097826	0.561644	-0.30811	0.931034	0.575758	0.47541	0.937657	0.375		0.659259	0.948299	0.958333	0.735849	0.986164	0.913171	-0.94444	0.994709	-0.93548	0.895706
															3140	0.537415	0.8	0.763804	0	0.056	0.71033	0.75	0.977778	0.892216	0.296875	0.75052	0.569231	0.693548	-0.07447	0.777778	0.097826	0.561644	-0.30811	0.931034	0.575758	0.47541	0.938523	0.375		0.675294	0.948299	0.958333	0.735849	0.986164	0.913171	-0.94444	0.994709	-0.93548	0.895706
															3150	0.537415	0.8	0.763804	0	0.056	0.71033	0.75	0.977778	0.892216	0.296875	0.75052	0.569231	0.693548	-0.07447	0.777778	0.097826	0.561644	-0.30811	0.931034	0.575758	0.47541	0.939216	0.375		0.703863	0.948299	0.958333	0.735849	0.986164	0.913171	-0.94444	0.994709	-0.93548	0.895706
															3160	0.537415	0.8	0.763804	0	0.063492	0.71033	0.75	0.977778	0.892216	0.296875	0.75052	0.569231	0.693548	-0.07447	0.777778	0.097826	0.561644	-0.30811	0.931034	0.575758	0.47541	0.940068	0.375		0.714286	0.948299	0.958333	0.735849	0.986164	0.913171	-0.94444	0.994709	-0.93548	0.895706
															3170	0.537415	0.8	0.763804	0	0.070866	0.71033	0.615385	0.977778	0.892216	0.307692	0.75052	0.569231	0.693548	-0.07447	0.777778	0.097826	0.561644	-0.30811	0.931034	0.575758	0.47541	0.94084	0.375		0.714286	0.948299	0.958333	0.735849	0.986164	0.913171	-0.94444	0.994709	-0.93548	0.895706
															3180	0.537415	0.8	0.763804	0	0.070866	0.71033	0.2	0.977778	0.892216	0.307692	0.75052	0.569231	0.693548	-0.05208	0.777778	0.097826	0.561644	-0.30811	0.931034	0.575758	0.492063	0.941316	0.378238		0.714286	0.948299	0.958333	0.735849	0.986164	0.91349	-0.94444	0.994709	-0.93548	0.895706
															3190	0.537415	0.8	0.763804	0	0.070866	0.71033	0.2	0.977778	0.892216	0.307692	0.75052	0.569231	0.693548	-0.08081	0.777778	0.097826	0.561644	-0.30811	0.931034	0.575758	0.492063	0.941565	0.378238		0.714286	0.948299	0.958333	0.735849	0.986164	0.916193	-0.94444	0.994709	-0.93548	0.895706
															3200	0.546667	0.8	0.763804	0	0.070866	0.71033	0.2	0.977778	0.892216	0.307692	0.75052	0.569231	0.693548	-0.08081	0.777778	0.097826	0.561644	-0.30811	0.941176	0.575758	0.492063	0.942218	0.378238		0.714286	0.948299	0.958333	0.735849	0.986164	0.918621	-0.94444	0.994709	-0.93548	0.895706
															3210	0.549669	0.8	0.763804	0	0.070866	0.71033	0.2	0.977778	0.892216	0.307692	0.75052	0.569231	0.693548	-0.08081	0.777778	0.097826	0.561644	-0.30811	0.941176	0.575758	0.492063	0.943353	0.378238		0.714286	0.948299	0.958333	0.735849	0.986164	0.919344	-0.94444	0.994709	-0.93548	0.895706
															3220	0.549669	0.8	0.763804	0	0.070866	0.71033	0.2	0.977778	0.892216	0.307692	0.75052	0.569231	0.693548	-0.08081	0.777778	0.097826	0.561644	-0.30811	0.941176	0.575758	0.492063	0.944544	0.378238		0.714286	0.948299	0.958333	0.735849	0.986164	0.921281	-0.94444	0.994709	-0.93548	0.895706
															3230	0.549669	0.8	0.763804	0	0.070866	0.71033	0.2	0.977778	0.892216	0.307692	0.75052	0.569231	0.693548	-0.08081	0.777778	0.097826	0.561644	-0.30811	0.941176	0.575758	0.492063	0.945828	0.378238		0.714286	0.948299	0.958333	0.735849	0.986322	0.923227	-0.94444	0.994709	-0.93548	0.895706
															3240	0.549669	0.8	0.763804	0	0.070866	0.71033	0.2	0.977778	0.892216	0.307692	0.75052	0.569231	0.693548	-0.08081	0.777778	0.097826	0.561644	-0.30811	0.941176	0.575758	0.492063	0.946297	0.387755		0.714286	0.948299	0.958333	0.735849	0.986765	0.925174	-0.94444	0.994709	-0.93548	0.895706
															3250	0.549669	0.8	0.764885	0	0.070866	0.710946	0.2	0.977778	0.892216	0.307692	0.75052	0.569231	0.693548	-0.08081	0.777778	0.097826	0.561644	-0.30811	0.941176	0.575758	0.492063	0.946297	0.393939		0.714286	0.948299	0.958333	0.735849	0.986861	0.92716	-0.94444	0.994709	-0.93548	0.895706
															3260	0.549669	0.8	0.764885	0	0.070866	0.710946	0.2	0.977778	0.892216	0.307692	0.75052	0.569231	0.693548	-0.10784	0.777778	0.097826	0.561644	-0.30811	0.941176	0.575758	0.492063	0.946297	0.405941		0.714286	0.949062	0.958333	0.735849	0.986861	0.929129	-0.94444	0.994709	-0.93548	0.895706
															3270	0.549669	0.711475	0.769461	0	0.070866	0.710946	0.2	0.977778	0.892216	0.307692	0.75052	0.569231	0.693548	-0.12077	0.777778	0.097826	0.561644	-0.30811	0.941176	0.575758	0.492063	0.946297	0.405941		0.714286	0.951282	0.958333	0.735849	0.986861	0.930873	-0.94444	0.994709	-0.93548	0.895706
															3280	0.549669	0.711475	0.769461	0	0.070866	0.710946	0.2	0.977778	0.892216	0.307692	0.75052	0.569231	0.693548	-0.12077	0.777778	0.097826	0.561644	-0.30811	0.941176	0.575758	0.5	0.946297	0.405941		0.714286	0.952081	0.958333	0.735849	0.986861	0.932456	-0.94444	0.994709	-0.875	0.895706
															3290	0.549669	0.711475	0.769461	0	0.070866	0.710946	0.2	0.977778	0.892216	0.307692	0.75052	0.569231	0.693548	-0.12077	0.777778	0.097826	0.561644	-0.30811	0.941176	0.575758	0.5	0.946436	0.405941		0.714286	0.952081	0.958333	0.735849	0.986861	0.933559	-0.94444	0.994709	-0.875	0.895706
															3300	0.549669	0.711475	0.769461	0	0.070866	0.710946	0.2	0.977778	0.892216	0.307692	0.75052	0.569231	0.693548	-0.12077	0.777778	0.097826	0.561644	-0.31183	0.941176	0.575758	0.5	0.947099	0.405941		0.714286	0.952081	0.958333	0.735849	0.986861	0.935022	-0.94444	0.994709	-0.875	0.895706
															3310	0.549669	0.711475	0.769461	0	0.070866	0.711253	0.2	0.977778	0.892216	0.307692	0.75052	0.446809	0.693548	-0.12077	0.777778	0.097826	0.561644	-0.31183	0.941176	0.575758	0.5	0.947324	0.405941		0.714286	0.952081	0.962963	0.735849	0.986861	0.935449	-0.94444	0.994709	-0.875	0.895706
															3320	0.549669	0.711475	0.769461	0	0.070866	0.711253	0.2	0.977778	0.892216	0.307692	0.75052	0.43662	0.693548	-0.12077	0.777778	0.097826	0.561644	-0.31183	0.941176	0.575758	0.5	0.948139	0.405941		0.714286	0.952081	0.975	0.735849	0.986861	0.935449	-0.94444	0.994709	-0.875	0.895706
															3330	0.549669	0.711475	0.769461	0	0.070866	0.709438	0.2	0.977778	0.892216	0.307692	0.75052	0.43662	0.693548	-0.12077	0.777778	0.097826	0.561644	-0.31183	0.941176	0.575758	0.5	0.948992	0.405941		0.714286	0.952081	0.975	0.753304	0.986861	0.935449	-0.94444	0.994709	-0.875	0.895706
															3340	0.549669	0.711475	0.769461	0	0.070866	0.709438	0.2	0.977778	0.892216	0.307692	0.75052	0.43662	0.693548	-0.12077	0.777778	0.097826	0.576159	-0.31183	0.945946	0.575758	0.507692	0.949243	0.405941		0.714286	0.952081	0.975	0.792593	0.986861	0.935449	-0.94444	0.994709	-0.875	0.895706
															3350	0.549669	0.719745	0.769461	0	0.070866	0.709438	0.333333	0.977778	0.892216	0.307692	0.75052	0.43662	0.693548	-0.12077	0.777778	0.097826	0.623529	-0.31183	0.945946	0.575758	0.507692	0.949614	0.405941		0.714286	0.952081	0.975	0.802817	0.986861	0.935449	-0.94444	0.994709	-0.875	0.895706
															3360	0.549669	0.719745	0.769461	0	0.070866	0.709438	0.333333	0.977778	0.892216	0.307692	0.75052	0.43662	0.693548	-0.12077	0.777778	0.091892	0.623529	-0.31183	0.945946	0.575758	0.507692	0.949858	0.405941		0.714286	0.952081	0.975	0.823899	0.986861	0.935449	-0.94444	0.994709	-0.875	0.895706
															3370	0.549669	0.719745	0.769461	0	0.070866	0.709438	0.333333	0.977778	0.892216	0.307692	0.75052	0.43662	0.693548	-0.12077	0.777778	0.091892	0.623529	-0.31183	0.945946	0.575758	0.507692	0.95004	0.405941		0.714286	0.952081	0.975	0.837681	0.986861	0.935449	-0.94444	0.994709	-0.875	0.895706
															3380	0.549669	0.719745	0.769461	0	0.070866	0.709438	0.333333	0.977778	0.892216	0.307692	0.75052	0.43662	0.693548	-0.12077	0.777778	0.091892	0.623529	-0.31183	0.945946	0.575758	0.507692	0.95042	0.399015		0.714286	0.952081	0.975904	0.83908	0.986861	0.935449	-0.94444	0.994709	-0.875	0.895706
															3390	0.549669	0.719745	0.769461	0	0.070866	0.709438	0.333333	0.977778	0.892216	0.307692	0.75052	0.43662	0.693548	-0.12077	0.777778	0.091892	0.623529	-0.31183	0.945946	0.575758	0.507692	0.950891	0.385366		0.714286	0.952081	0.975904	0.83908	0.986861	0.935449	-0.94444	0.994709	-0.875	0.895706
															3400	0.549669	0.719745	0.769461	0	0.070866	0.709438	0.333333	0.977778	0.892216	0.307692	0.75052	0.43662	0.693548	-0.12077	0.777778	0.091892	0.623529	-0.31183	0.945946	0.575758	0.507692	0.951315	0.385366		0.714286	0.952081	0.975904	0.83908	0.986861	0.935449	-0.94444	0.994709	-0.875	0.895706
															3410	0.549669	0.719745	0.769461	0	0.070866	0.709438	0.333333	0.977778	0.892216	0.307692	0.75052	0.43662	0.693548	-0.12077	0.777778	0.091892	0.623529	-0.31183	0.945946	0.575758	0.507692	0.951826	0.385366		0.714286	0.952081	0.975904	0.83908	0.986861	0.935449	-0.94444	0.994709	-0.875	0.895706
															3420	0.552632	0.719745	0.769461	0	0.070866	0.709438	0.333333	0.977778	0.892216	0.307692	0.75052	0.43662	0.693548	-0.12077	0.777778	0.091892	0.623529	-0.31183	0.945946	0.575758	0.507692	0.952454	0.385366		0.714286	0.952081	0.975904	0.83908	0.986861	0.935449	-0.94444	0.994709	-0.875	0.895706
															3430	0.552632	0.719745	0.769461	0	0.070866	0.709438	0.333333	0.977778	0.892216	0.307692	0.75052	0.43662	0.693548	-0.12077	0.777778	0.091892	0.623529	-0.31183	0.945946	0.575758	0.507692	0.952977	0.385366		0.714286	0.952081	0.975904	0.843137	0.986871	0.935449	-0.94444	0.994709	-0.875	0.895706
															3440	0.552632	0.719745	0.769461	0	0.070866	0.709438	0.333333	0.977778	0.892216	0.37931	0.75052	0.440559	0.693548	-0.12077	0.777778	0.091892	0.623529	-0.31183	0.945946	0.575758	0.515152	0.953506	0.385366		0.714286	0.952081	0.975904	0.844875	0.987041	0.935449	-0.94444	0.994709	-0.875	0.895706
															3450	0.552632	0.719745	0.769461	0	0.070866	0.709438	0.333333	0.977778	0.892216	0.383562	0.75052	0.440559	0.693548	-0.11538	0.777778	0.091892	0.623529	-0.31183	0.945946	0.575758	0.515152	0.954023	0.385366		0.714286	0.952081	0.975904	0.844875	0.987439	0.935449	-0.94444	0.994709	-0.875	0.895706
															3460	0.552632	0.719745	0.769461	0	0.070866	0.709438	0.333333	0.977778	0.892216	0.387755	0.75052	0.440559	0.693548	-0.11538	0.777778	0.091892	0.623529	-0.31183	0.945946	0.575758	0.515152	0.954512	0.385366		0.714286	0.952081	0.975904	0.844875	0.987646	0.935449	-0.94444	0.994709	-0.875	0.895706
															3470	0.552632	0.719745	0.769461	0	0.070866	0.709438	0.333333	0.977778	0.892216	0.387755	0.75052	0.440559	0.693548	-0.11005	0.777778	0.091892	0.623529	-0.31183	0.945946	0.575758	0.522388	0.954909	0.385366		0.714286	0.952081	0.976744	0.844875	0.987722	0.935449	-0.94444	0.99505	-0.875	0.895706
															3480	0.552632	0.719745	0.769461	0	0.070866	0.709438	0.333333	0.977778	0.892216	0.387755	0.75052	0.440559	0.693548	-0.11005	0.777778	0.091892	0.623529	-0.31183	0.945946	0.575758	0.522388	0.955202	0.385366		0.714286	0.953488	0.976744	0.844875	0.987747	0.935449	-0.94444	0.99505	-0.875	0.895706
															3490	0.552632	0.719745	0.769461	0	0.070866	0.709438	0.333333	0.977778	0.892216	0.387755	0.75052	0.440559	0.693548	-0.11005	0.777778	0.091892	0.623529	-0.31183	0.945946	0.575758	0.522388	0.955587	0.385366		0.714286	0.954272	0.976744	0.844875	0.987755	0.935449	-0.94444	0.99505	-0.875	0.895706
[truncated: 67 more columns]
