# Supplementary material for: A gut-derived hormone suppresses sugar appetite and regulates food choice in Drosophila
Source: Nat Metab. 2022 Nov 7;4(11):1532–50. doi: 10.1038/s42255-022-00672-z (PMC9684077; doi:10.1038/s42255-022-00672-z)
Supplement: Source Data Fig. 8 — Numerical chart data. [file 42255_2022_672_MOESM10_ESM.xlsx]

## Sheet: Fig. 8
	Fig. 8a			Fig. 8b					Fig. 8c				Fig. 8d					Fig. 8e					Fig. 8f					Fig. 8g											Fig. 8h			Fig. 8i					Fig. 8j
	30 min sugar intake			2-h choice assay					Ratio of time spent on yeast versus sugar patches				3-h sugar intake					3-h yeast intake					24-h yeast intake					AKH intensity			CaLexA signal (GFP intensity)			AKH intensity		CaLexA signal (GFP intensity)			AKH intensity			30-min yeast intake					2-h choice assay
	15-h starved mated females			15-h starved mated females					15-h starved mated females				Fed mated females					Fed mated females					15-h starved mated females					Fed AKH>CaLexA females			Fed AKH>CaLexA females			Fed virgin AKH>CaLexA females		Fed virgin AKH>CaLexA females			ppk>SPRi females, mated			15-h starved virgin females		15-h starved mated females			15-h starved virgins		15-h starved mated females
	w1118	AKH-/-		AKH>	AKH>AKHi	AKHts>	AKHts>AKHi		w1118	AKH-/-			AKH>	AKH>TrpA1	AKH>TrpA1, AKH	AKH>TrpA1, AKHi		AKH>	AKH>TrpA1	AKH>TrpA1, AKH	AKH>TrpA1, AKHi		AKH>	AKH>AKHi	w1118	AKH-/-		Virgin	Mated to SPnull	Mated to SP+	Virgin	Mated to SPnull	Mated to SP+	Control	NPF injected	Control	NPF injected		Control	NPF injected		w1118	AKH-/-	w1118	AKH-/-		w1118	AKH-/-	w1118
	47.7	3.3		-0.2	0.18	-0.2	0.07		0.85768	6.28275			14.82	30.09	40.38	0.76		105.86	47.18	29.94	60.49		0.527	0.167	0.542	0.62		1.43	1.33	0.82	1.9	1.68	0.8	0.99	1.23	1.26	0.917		0.44	1.08		18.7	81.2	25.8	95.2		-0.72	-0.36	-0.38
	37.9	23		-0.39	0.14	-0.39	-0.39		0.64172	4.78634			10.13	21.47	19.51	0		72.14	18.9	36.14	82.72		0.011	0.292	0.589	0.308		0.38	1.11	1.14	1.33	0.73	0.983	1.19	1.18	0.98	0.764		1.23	1.39		10.8	128.6	23.8	62.8		-0.47	0.22	-0.65
	49.4	5.8		-0.62	0.23	-0.62	-0.37		1.0994	4.43426			21.93	33.42	22.53	1.51		22.68	40.38	32.67	71.68		0.011	0.37	0.542	0.542		0.67	1.29	0.91	1.58	0.88	0.975	0.76	1	1.1	1.033		0.49	1.07		15	120	24.2	103		-0.99	0.4	-0.12
	66.5	6.8		-0.65	-0.08	-0.65	0.21						13.01	30.55	45.07	2.42		51.57	40.23	32.36	79.24		0.058	0.558	0.433	1.136		0.76	1.33	2.88	1.63	1.35	0.923	0.75	1.25	1.02	0.875		0.79	1.29		4.8	98.9	32.2	43.9		-0.58	-0.5	-0.7
	39.7	39.7		-0.84	0.26	0.07	0.5						23.14	65.18	21.93	0		66.39	27.98	35.69	64.73		0.058	0.37	0.198	0.855		1.02	0.82	1.88	1.73	1.45	1.128	0.67	1.26	0.96	0.669		1.28	1.31		1.9	84.5	36.8	56.4		-0.95	0.51	-0.85
	22.3	23.7		-0.61	0.11	-0.15	0.13						33.12	29.49	23.59	1.81		67.6	27.67	33.27	30.55		0.245	0.37	0.198	0.542		1.04	1.01	1.25	1.26	0.79	0.963	1.02	1.14	0.81	0.674		0.73	1.05		10.5	95.7	43.5	83.4		-0.96	0.37	-0.85
	59.4	19.8		-0.96	-0.43	0.09	0.48						25.41	28.58	73.04	2.27		35.54	13.31	29.49	90.89		0.558	0.323	0.277	0.308		1.27	0.36	1.84	1.43	1.15	1.414	1.1	1.36	1.28	1.056		0.68	1.16		4	78.4	23.2	29.2		-0.86	0.13	-0.92
	43.8	26.1		-0.97	-0.19	-0.22	0.68						9.68	33.57	29.94	1.36		94.82	29.04		43.55		0.167	0.37	0.12	0.542		1.1	1.28	1.16	0.56	1.05	1.172	1.85	1.71	1.07	1.101		0.5	1.25		0	48.5	32.5	72		-0.47	0.22	-0.42
		38.7		-0.98	0.36	-0.31	0.35						11.95	28.73	43.4	1.97		40.08			49		0.245	0.37	0.355	0.355		1.38	1.33	1.47	1.95	1.2	0.954	0.95	1.61	0.98	0.798		1.2	0.99		12.3	73.7	24.5	122.1		-0.51	0.37	-0.02
				-0.94	0.6	-0.02	0.35						16.94	27.22	40.98	0.45		110.7			84.23		0.167	0.323	0.12	0.902		0.88	1.46	2.08	1.24	1.08	1.316	0.62	1.45	0.99	1.067		0.33	1.83		3.6	118.5	37.1	72.6		-0.61	0.76	-0.16
				-0.9	-0.27	-0.04	0.22						16.94	18.9	27.37	0		37.5			64.88		0.167	0.167	0.23	0.777		1.51	1.18	1.86	1.37	1.08	0.926	1.14	1.45	0.7	0.655		0.88	1.11		10.8	98.1		91.1		-0.83	0.44	-0.53
				-0.11	0.72	-0.18	0.21						8.17	17.54	59.43	0		63.97			72.44		0.167	0.48	0.12	0.542		0.69	1.16	1.5	1.06	0.89	1.092	1.32	0.95	0.9	0.512		1.56	1.19		4.9	64.3		90.8		-0.52	0.19	-0.06
				-0.91	0.09	-0.21	0.35							29.94	24.95	0		69.72			63.82		0.167	0.245	0.277	0.511		1.46	1.47	1.31	1.34	1.05	0.36	0.62	0.67	0.87	0.63		0.74	1.37		0.9	122		94.3		-0.82	-0.41	-0.43
				-0.41	-0.05	-0.2	0.16							52.63	33.12	0		95.27			38.26		0.167	0.245	0.198	0.511		0.28	1.33	1.31	0.83	1.28	0.968	0.9		1.07			0.83			0.9	77.5		87.9		-0.46	-0.99	-0.05
				-1	0.2	-0.29	0.55								23.29	0.15		43.71			65.03		0.323	0.37	0.277	0.386		1.06	1.43	0.83	1.54	1.78	0.973	1.12		1.02			0.93			2.5	22		82.1		-0.81	0.45	-0.24
				-0.93	0.28	-0.15	0.3																0.245		0.386	0.198		1.35	0.47	2.1	1.2	0.64	1.055						0.55			1	10.9		55.8		-0.52	0.71	-1
				-0.16	-0.14	-0.12	-0.37																		0.62			0.83	1.16		1.38	1.82							1.42			0					-0.49	-0.22	0.14
					0.29	0.17	0.55																					0.92	1.35		1.33	1.64										0						0.37	-0.97
					0.09	-0.21	-0.1																																									0.24	-0.55
					0.44	0.01	0.06																																									0.7
							0.5																																									0.78
							0.44																																									0.52
							-0.26																																									-1
							0.32																																									0.58
							0.19
							0.3
							0.22
							0.01
[truncated: 101 more columns]
