# Supplementary material for: A gut-derived hormone suppresses sugar appetite and regulates food choice in Drosophila
Source: Nat Metab. 2022 Nov 7;4(11):1532–50. doi: 10.1038/s42255-022-00672-z (PMC9684077; doi:10.1038/s42255-022-00672-z)
Supplement: Source Data Extended Data Fig. 1 — Numerical chart data. [file 42255_2022_672_MOESM11_ESM.xlsx]

## Sheet: Extended Data Fig. 1
	Extended Data Fig. 1a			Extended Data Fig. 1b			Extended Data Fig. 1c			Extended Data Fig. 1d			Extended Data Fig. 1e			Extended Data Fig. 1g			Extended Data Fig. 1h					Extended Data Fig. 1j			Extended Data Fig. 1k				Extended Data Fig. 1l				Extended Data Fig. 1m
	20-h sugar feeding behavior			20-h sugar feeding behavior			30-min yeast+sugar intake			6-h sugar intake			24-h yeast+sugar intake			NPF-positive cells/ gut			NPF expression					6-h sugar intake			30-min yeast+sugar intake				Glycemic levels				Triacylglycerides
	fed males			fed mated females			15-h starved mated females			15-h starved mated females			15-h starved males			fed mated females			fed mated females					15-h starved mated females			15-h starved mated females				15-h starved mated females				15-h starved mated females
	EEC>+	EEC>NPFiKK		NPFiKK/+	EEC>NPFiKK		NPFish/+	EEC>NPFish		NPFiKK/+	EEC>NPFiKK		EEC>+	EEC>NPFiKK		EEC>+	EEC>NPFish		NPFgut>	NPFgut>NPFiTRiP	NPFgut>	NPFgut>NPFiTRiP		NPFiTRiP/+	NPFgut>NPFiTRiP		EEC>+	EEC>NPFish	EEC>NPFish+ NPF injection		NPFgut>	NPFgut>TrpA1	NPFgut>TrpA1+ NPFiTRiP		NPFgut>	NPFgut>TrpA1	NPFgut>TrpA1+ NPFiTRiP
	436.98	115.8		358.4	676.4		77.6	78		0.258	0.195		0.722	0.409		68	0		CNS		Midgut			0.367	0.547		15.02	25.05	17.17		3.34	3.81	5.14		0.416	0.412	0.517
	368.85	185.4		156	329		94	71.3		0.102	0.352		0.644	0.644		88	0		112.11	105.25	101.7	2.72		0.258	0.391		24.15	37.71	13.23		3.04	3.02	4.4		0.345	0.491	0.456
	451.22	271.6		165.2	512		61.9	114.3		0.102	0.664		0.566	0.253		84	0		111.49	71.13	99.84	2.52		0.211	0.125		3.83	30.68	29.55		4.08	3.66	4.59		0.289	0.412	0.41
	351.76	167.6		442.2	681		35.7	108.2		0.258	0.43		0.644	0.331		79	0		88.69	152.69	84.29	3.02		0.336	0.313		5.6	36.87	26.17		2.34	3.91	4.17		0.349	0.158	0.343
	371.47	113.4		492.8	555.2		90.4	96.1		0.055	0.586		0.644	0.409					129.06	69.12	82.12	2.12		0.18	0.391		10.9	38.84	21.67		7.28	4.93	2.17		0.359	0.513	0.197
	476.87	115.6		590.8	576.4		22.1	83.4		0.055	0.664		0.331	0.488					58.65	88.34	68.43	14.58		0.133	0.469		6.19				4.89	4.1	4.76		0.227	0.382	0.155
	405.67	163.4		467.2	471.2		22	76.7		0.211	0.586		0.488	0.409						77.38	163.63			0.242	0.078		17.97				4.12	2.79	5.08		0.324	0.473	0.224
	451.6	116.4		478.8	446.6		91.6	113.7		0.289	0.195		0.409	0.409										0.258	0.078		7.66				3.02	3.38	5.31		0.416	0.427	0.424
	380.74	98.2		212.8	742.8		60.1			0.289	0.43			0.488										0.445	0.391		20.91				1.94	4.8	3.26		0.536	0.153	0.322
	404.97	135		235.2						0.055														0.211	0.359							4.63	3.36			0.556	0.221
	431.84	170.2		538.4						0.289														0.445	0.703
	324.11	150.6		696						0.18														0.289	0.625
				669.4						0.258														0.258	0.313
				450.2						0.336														0.258	0.703
				406						0.211														0.336	0.547
				298.6						0.211														0.211
				587.2						0.258														0.336
				325.2
				214
				272.6
