# Supplementary material for: A gut-derived hormone suppresses sugar appetite and regulates food choice in Drosophila
Source: Nat Metab. 2022 Nov 7;4(11):1532–50. doi: 10.1038/s42255-022-00672-z (PMC9684077; doi:10.1038/s42255-022-00672-z)
Supplement: Source Data Extended Data Fig. 2 — Numerical chart data. [file 42255_2022_672_MOESM12_ESM.xlsx]

## Sheet: Extended Data Fig. 2
	Extended Data Fig. 2a				Extended Data Fig. 2b					Extended Data Fig. 2c				Extended Data Fig. 2d							Extended Data Fig.2e					Extended Data Fig.2f
	Starvation survival				Starvation survival					Starvation survival				Triacylglycerides		Glycogen		Triacylglycerides			Triacylglycerides					Hemolymph glucose
	males				mated females					mated females				fed mated females		fed mated females		fed males			mated females					Mated females
	Time (h)	EEC>+	EEC>NPFish		Time (h)	EEC>+	EEC>NPFish	EEC>NPFiKK		Time (h)	NPFish/+	EEC>NPFish		EEC>+	EEC>NPFish	EEC>+	EEC>NPFish	EEC>+	EEC>NPFish		NPFish/+	EEC>NPFish	NPFish/+	EEC>NPFish		EEC>+	EEC>NPFiKK	EEC>+	EEC>NPFiKK	EEC>+	EEC>NPFiKK
	0	100	100		0	100	100	100		0	100	100		67.16	41.89	55.669	32.547	16.41	14.75		Fed		24-h starved			Fed		24-h starved		6-h re-fed
	8	100	100		7		99.1803			7		99.1803		52.51	32.64	70.849	28.664	19.82	16.41		42.88	27.28	40.07	17.14		5.14	5.43	5.51	3.28	10.16	8.16
	16	100	100		8	100		100		8	100			49.49	33.37	31.841	49.845	25.96	25.13		51.17	22.21	17.46	21.08		5.74	4.47	4.24	2.62	4.39	5.93
	24	100	100		12		95.082			12		95.082		64.6	28.15	65.201	41.549	19.82	18.32		45.54	32.59	41.11	23.09		3.89	3.35	5.18	1.91	6.1	7.83
	28	97.56	97.78		16	99		100		18	98.2759			53.52	30.81	34.842	41.019	21.31	21.4		46.9	30.41	43.12	14		7.35	3.57	4.32	5.58	7.1	4.99
	32	92.68	93.33		20	99		87		23		91.8033		54.89	31.63	54.434	38.195	19.32	21.48		37.97	28.64	44.89	21.57		6.03	4.45	4.7	3.93	5.8	6.72
	36	80.49	88.89		23		91.8033			24	98.2759			46.56	26.23	33.077	30.429	21.06	18.99		42.08	35.56	41.35	19.07		5.95	4.66	9.41	6.47	11.18	7.53
	45	41.46	28.89		24	99		80		25		90.9836		54.8	22.47	85.322	23.546	22.64	18.65		43.44	27.2	34.68	6.52		5.91	4.91	9.1	2.42	4.74	5.7
	49	24.39	8.89		25		90.9836			28	98.2759			67.07	20.09	71.908	26.899	19.65	18.57		43.93	30.74	39.34	26.87		4.35			3.47	10.81
	51	21.95	8.89		28	99		62		29		88.5246		46.1	37.03	69.754	63.753	14.67	17.41		41.03	24.78	40.71	21.08
	57	7.32	0		29		88.5246			32	98.2759											29.61
	66	0	0		32	97		52		33		78.6885
					33		78.6885			35	89.6552
					38		65.5738			38		65.5738
					40	94		44		40	82.7586
					44	84		38		44	72.4138
					47		44.2623			46	67.2414
					48	74		27		47		44.2623
					52	60		21		50	60.3448
					53		27.8688			52	60
					56	53		20		53		27.8688
					59		20.4918			54	46.5517
					62		15.5738			59	37.931	20.4918
					64	44		15		62		15.5738
					68	41		13		64	36.2069
					71		9.83607			66	31.0345
					72	39		13		71		9.83607
					76	33		10		72	13.7931
					79		3.27869			78	5.17241
					80	23		6		79		3.27869
					86		2.45902			82	0
					88	10		3		86		2.45902
					92	6		3		95	0	0
					95		0
					96	4		2
					100	3		0
					104	1
					112	0
					116	0
					120	0
					124	0
