# Supplementary material for: A gut-derived hormone suppresses sugar appetite and regulates food choice in Drosophila
Source: Nat Metab. 2022 Nov 7;4(11):1532–50. doi: 10.1038/s42255-022-00672-z (PMC9684077; doi:10.1038/s42255-022-00672-z)
Supplement: Source Data Extended Data Fig. 3 — Numerical chart data. [file 42255_2022_672_MOESM13_ESM.xlsx]

## Sheet: Extended Data Fig. 3
	Fig. S3a			Fig. S3b			Extended Data Fig. 3c			Extended Data Fig. 3d			Extended Data Fig. 3e					Extended Data Fig. 3f			Extended Data Fig. 3g					Extended Data Fig. 3h					Extended Data Fig. 3i										Extended Data Fig. 3j					Extended Data Fig. 3k
	6-h sugar preference			6-h sugar preference			2-h dye choice assay			20-h sugar-feeding behavior			2-h dye choice assay					NPF intensity/10000			NPF expression		sut2 expression			NPF cell activity		NPF intensity			NPF cell activity per gut			NPF intensity per gut			Fraction of active NPF cells per gut				NPF intensity/10000					NPF expression
	15-h starved mated females			15-h starved mated females			3 days of sucrose-only conditioning			fed mated females			3 days on sucrose-only food					fed mated females			fed mated females		fed mated females			mated females		mated females			mated females			mated females			mated females				fed mated females					fed mated females
	NPFiKK/+	EEC>NPFiKK		NPFiTRiP/+	NPFgut>NPFiTRiP		w1118			NPFiTRiP/+	NPFgut>NPFiTRiP		NPFgut>	NPFgut>sut1i	NPFgut>	NPFgut>sut1i		NPFgut>	NPFgut>sut2i		NPFgut>	NPFgut>sut2i	NPFgut>	NPFgut>sut2i		NPFgut>CaLexA		NPFgut>CaLexA			NPFgut>CaLexA+tdTomato			NPFgut>CaLexA+tdTomato			NPFgut>CaLexA+tdTomato				EEC>+	EEC>Mondoi	EEC>+	EEC>Mondoi		EEC>+	EEC>Mondoi
	0.5	-0.33		0.62	0.82		no JH	with JH		938.4	1370		Virgin		Mated			1.03735	1.86877		102.81	75.16	100.72	20.36		Fed	Starved	Fed	Starved		Starved	2-h re-fed	6-h re-fed	Starved	2-h re-fed	6-h re-fed	Starved	2-h re-fed	6-h re-fed		15 h at 29 °C		6 h at 18 °C			6 h at 18 °C
	0.08	0.69		0.22	0.75		0.62	-0.81		720.4	302.8		0.31	0.13	0.68	0.73		0.940074	2.55578		89.13	85.02	93.64	22.11		2.9848	1.72916	0.848268	0.580693		0.14517	0.227888	0.188109	4.82171	8.12535	4.33326	0.647399	0.773438	0.697674		1.99786	3.44368	2.06524	0.971842		70	78.6
	-0.13	0.73		-0.07	0.39		-0.36	-0.3		409.6	1840.2		-0.71	0.54	0.77	0.64		1.30161	1.21763		105.91	78.69	129.8	20.28		3.87643	3.22158	1.12055	2.25851		0.141789	0.200958	0.168303	10.4836	8.10624	5.78027	0.534653	0.736	0.753521		2.08068	2.82092	2.66305	1.6698		94.7	111.8
	-0.06	0.47		0.46	0.4		1	-0.86		570.2	2506.8		0.22	-0.38	0.55	0.76		1.45527	2.13243		106.63	66.85	102.72	5.89		4.03091	1.35793	1.02194	0.65394		0.124201	0.208361	0.14321	5.24299	9.02448	3.33169	0.622093	0.723577	0.644295		3.1818	3.59	1.02369	0.930688		95	86.9
	0	0.56		0.16	0.89		0.93	0		680.2	1016.4		0.58	0.51	0.63	0.54		1.70839	1.74422		93.22	68.89	92.04	16.86		1.57924	2.92247	0.764321	0.634762		0.104518	0.121593	0.207901	7.31933	5.45702	5.50325	0.414966	0.506757	0.86875		1.66844	1.52214	1.87576	1.07855		155.8	112.4
	0	0.76		-0.08	0.9		0.9	1		823.4	843.8		0.43	-0.05	0.77	0.67		0.737923			102.3	67.31	81.08	19.61		3.44679	3.69382	0.754865	0.885992		0.129797	0.194273	0.144544	6.55542	11.0136	4.19969	0.45	0.608696	0.717647		3.08326	2.1643	2.19694	1.04851		105.2	91
	0.59	0.53		-0.11	0.18		0.45	0.14		626.8	1979.2		0.57	0.12	0.41	0.57										3.34044	1.46081	0.616335	0.927266		0.134503	0.157344	0.176678	15.0493	4.97899	4.676	0.449102	0.635659	0.723958		1.80847	1.67491	2.1606	0.684232		101.5	97.2
	0.68	0.47		0	0.18		0.68	0.26		593.4	409.6		-0.14	0.49	0.81	0.5										3.16452	3.09727	0.34965	1.03505		0.0977851	0.159215	0.168522	7.01387	8.89793	5.16474	0.497143	0.654545	0.666667		2.41113	1.92677	2.09975	1.12832
	-0.05	0.2		-0.11	0.75		0.64	0.62		968.6	3276		0.33	0.12	0.73	0.48										3.52239	2.9851	0.795201	0.997433		0.118446	0.215043	0.217336	7.8592	6.53632	6.13728	0.503817	0.802817	0.688406		1.74253	1.27549	1.86432	1.14971
	0.38			0.46	0.74		-0.54	0.68		547.2	1874.6		0.55	0.48	0.53	0.2											4.26887		1.36731												2.40209	1.18196	2.39152	1.4439
	0.28			0.13	0.94		0.35	0.92					0.41	0.17	0.62	0.63																									2.18654	2.76794	1.23864	2.0095
	-0.08			0.46	0.84		1	0.33					0.64	0.44	0.52	0.77																									2.51394	3.69821	1.33047	1.0837
	0.03			0.28	0.86		0.66	0.03					0.81	0.3	0.37	0.59																									1.80258	2.64133	1.40832	0.96471
	0.34			-0.11	0.94		-1	0.28					0.45	0.19	0.58	0.58																										4.79772	1.25835	1.03378
	-0.07			0.32	0.82		0.33	0.68					0.24	0.65	0.58	0.62																										2.34083	1.15755	1.787
	0.13			0.43			0.8	0.6					-0.73	0.3	0.66	0.61																											2.6982	0.95434
	0.22			0.42			1	0.47					0.24	0.79		0.55																											1.28541	1.34075
				0.34			-1	0.88					0.61	0.54		0.43																											1.5741	1.0054
							-1	0.41					0.35	0.55		0.58																												1.64629
							0.74	0.45					0.56	0.44		0.67
							0.95	0.83					0.33	0.58		0.42
							0.34	1					-0.09	0.6		0.93
							0.89	-0.91					0.41	0.49		0.65
							0.02	0.52					0.58	0.62
							1	0.64					0.56	0.02
													-0.67
