# Supplementary material for: A gut-derived hormone suppresses sugar appetite and regulates food choice in Drosophila
Source: Nat Metab. 2022 Nov 7;4(11):1532–50. doi: 10.1038/s42255-022-00672-z (PMC9684077; doi:10.1038/s42255-022-00672-z)
Supplement: Source Data Extended Data Fig. 4 — Numerical chart data. [file 42255_2022_672_MOESM14_ESM.xlsx]

## Sheet: Extended Data Fig. 4
	Extended Data Fig. 4a			Extended Data Fig. 4b				Extended Data Fig. 4c
	30-min sugar+yeast intake			Starvation survival				Glycogen levels
	15-h starved mated females			Mated females				Fed mated females		Starved mated females
	Cg>	Cg>NPFRiTRiP		Time (h)	Cg>	Cg>NPFRiTRiP		Cg>	Cg>NPFRiTRiP	Cg>	Cg>NPFRiTRiP
	5	4.6		0	100	100		31.491	14.623	13.245	2.129
	4.9	4.9		8	100	100		34.245	21.437	8.035	4.698
	3.8	6.8		16	98	100		28.078	21.916	4.753	9.413
	3.9	7.3		24	94	74		27.339	24.301	9.221	4.492
	2.9	5		32	63	12		27.444	19.797	9.574	5.588
	4	9.2		40	35	0		48.12	18.979	12.424	1.642
	2.6	4.8		48	11	0		43.759	16.852	18.905	4.146
	2.6	4		56	2	0		38.807	9.036	10.654	5.895
		8		60	0	0		25.814	16.779	15.268	5.895
		6.2						36.831	17.541	3.292	2.717
