# Supplementary material for: A gut-derived hormone suppresses sugar appetite and regulates food choice in Drosophila
Source: Nat Metab. 2022 Nov 7;4(11):1532–50. doi: 10.1038/s42255-022-00672-z (PMC9684077; doi:10.1038/s42255-022-00672-z)
Supplement: Source Data Extended Data Fig. 5 — Numerical chart data. [file 42255_2022_672_MOESM15_ESM.xlsx]

## Sheet: Extended Data Fig. 5
	Extended Data Fig. 5a			Extended Data Fig. b			Extended Data Fig. 5c			Extended Data Fig. 5d			Extended Data Fig. 5e			Extended Data Fig. 5f
	2-h choice assay			6-h sugar intake			6-h sugar preference			6-h sugar intake			24-h sugar intake			2-h choice assay
	3 days sucrose-only food beforehand, mated females			15-h starved mated females			15-h starved mated females			15-h starved mated females			15-h starved mated females			mated females conditioned by 3 days on sucrose-only food
	DILP2>	DILP2>NPFRiTRiP		AKH>	AKH>NPFRiTRiP		NPFRi/+	AKH>NPFRiTRiP		NPFRi/+	AKH>NPFRiTRiP		NPFRi/+	AKH>NPFRiTRiP		AKH>	AKH>NPFRiTRiP
	0.36	0.47		0.234	0.469		0.18	0.71		0.305	0.469		0.555	0.906		0.1	-0.82
	0.41	0.49		0.391	0.625		0.4	0.78		0.383	0.625		0.633	1.063		0.52	-0.93
	0.42	0.44		0.313	0.313		0.48	0.33		0.461	0.313		0.711	0.75		-0.07	-0.59
	0.26	0.51		0.547	0.391		0.23	0.43		0.383	0.391		0.711	0.828		-0.13	-0.71
	0.36	0.7		0.391	0.391		0.34	0.43		0.336	0.391		0.758	0.594		-0.05	-0.71
	0.41	0.51		0.703	0.625		0.66	0.6		0.414	0.625		0.758	1.219		0.52	-0.72
	0.4	-0.04		0.547	0.859		0.34	1		0.336	0.859		0.711	1.531		0.55	-0.73
	0.42	0.4		0.391	0.391		0.34	-0.09		0.336	0.391		0.602	1.297		0.16	-0.06
	0.37	0.23		0.313	0.313		-0.06	0.33		0.258	0.313		0.523	1.063		0.6	-0.66
	0.66	0.36		0.234	0.234		0.3	0.5		0.305	0.234		0.523	0.828		0.07	-0.28
	0	0.31		0.234	0.547		-0.52	0.75		0.102	0.547		0.445	1.063		0.46	0.07
	0.74	0.2		0.234	0.391		0.39	0.43		0.305	0.391		0.477	1.063		0.36	-0.85
	0.61	0.3		0.469	0.547		0.3	0.4		0.305	0.547		0.555	0.828		0.05	-0.75
	0.68	0.6		0.156	0.703		0.69	0.8		0.461	0.703		0.633	0.984		0.28	-0.93
	0.71	0.4		0.391	0.547		-0.17	0.27		0.227	0.547		0.477	0.672		0.14	-0.12
	0.23	0.52			0.391		0.51	0.43		0.414	0.391		0.523	0.984			-0.86
	0.43	0.52					-0.12			0.227			0.477				-0.89
	0.5	0.71					0.56			0.305			0.711
	0.19	0.43
		0.93
