# Supplementary material for: A gut-derived hormone suppresses sugar appetite and regulates food choice in Drosophila
Source: Nat Metab. 2022 Nov 7;4(11):1532–50. doi: 10.1038/s42255-022-00672-z (PMC9684077; doi:10.1038/s42255-022-00672-z)
Supplement: Source Data Extended Data Fig. 6 — Numerical chart data. [file 42255_2022_672_MOESM16_ESM.xlsx]

## Sheet: Extended Data Fig. 6
	Extended Data Fig. 6a					Extended Data Fig. 6b					Extended Data Fig. 6c			Extended Data Fig. 6d					Extended Data Fig. 6e			Extended Data Fig. 6f					Extended Data Fig. 6g
	Hemolymph glucose					TAG levels					30-min yeast intake			24-h yeast intake					AKH intensity			5-h yeast intake					1-h FlyPAD choice assay
	Fed mated females					Fed mated females					15-h starved mated females			15-h starved males					ppk>SPRi			Fed, virgin					15-h starved, virgin
	AKH>	AKH>TrpA1	AKH>TrpA1, AKH	AKH>TrpA1, AKHi		AKH>	AKH>TrpA1	AKH>TrpA1, AKH	AKH>TrpA1, AKHi		AKHts>	AKHts>AKHi		AKH>	AKH>AKHi	w1118	AKH-/-		Virgin	Mated females		AKH>	AKH>TrpA1	AKH>TrpA1, AKH	AKH>TrpA1, AKHi		Time (sec)	AKH>
	8.23	9.38	5.5	11.51		42	38.2	36.9	53		73	106.1		0.445	0.133	0.25	0.172		0.76	0.44		73.19	94.37	46.88	88.47		0	0	0	0	0	0	0	0	0	0	0	0	0	0	0	0	0	0	0	0	0	0	0
	14.15	6.54	10.53	10.39		47.9	38.9	40.8	49.5		72	88		0.336	0.289	0.219	0.094		1.21	1.23		51.27	61.55	15.43	17.09		10	0	0	0	0.333333	0	0	0	0	0	0	0	0	0	0	0	0	0	0	0	0	0	0
	16.11	12.18	8.93	11.99		34	38.8	39.1	48.5		63.5	87.9		0.445	0.258	0.094	0.141		1.02	0.49		41.89	78.64	78.34	39.47		20	0	0	0	0	0	0	0	0	0	0	0	0	0	0	0	0	0	0	0	0	0	0
	14.79	12.69	6.23	10.89		38.9	42.4	43.9	47.9		74.2	68.8		0.914	0.289	1.031	0.172		1.28	0.79		58.07	63.36	62.16	34.33		30	0	0	0	0	0	0	0	0	0	0	0	0	0	0	0.8	0	0	0	0	0	0	0
	8.84	10.67	15.02	15.75		45.5	48.5	35.6	49.2		74.2	95.8		1.383	0.211	0.25	0.297		1.04	1.28		118.71	70.93	146.54	81.66		40	-0.81818	0	0	0	0	0	0	0	0	-0.33333	0	0	0	0	0.956522	0	0	-0.5	0	0	0	0
	9.57	10.44	8.84	12.13		37.8	43	49.1	52.2		84.4	72.3		0.523	0.414	0.172	0.219		0.45	0.73		65.18	93.61	44.61	35.84		50	-0.81818	0	0	0	0	0	0	0	0	-0.33333	0	0	0	0	0.960784	0	0	-0.66667	0	0	0	0
	8.56	5.22	11.45	8.03		34.6	46.8	34.5	36.6		45.6	108.5		0.883	0.133	0.172	0.094		0.83	0.68		61.25	62.76	79.4	19.81		60	-0.86667	0	0	-0.84	0	0	0	0	0	-0.33333	0	0	0	0	0.960784	0	0	-0.66667	0	0	0	0
	9.24	12.04	8.84	13.95		39.2	46.6	41.3	49.6		54.7	88.9		0.992	0.336	1.266	0.25		1.13	0.5		89.22	103.74	79.09	105.41		70	-0.90476	0	0	-0.88235	0	0.888889	0	0	0	-0.33333	0	0	0	0	0.960784	0.666667	0	-0.66667	0	0	0	0
	14.94	10.02	11.17	10.11		51.7	37.2	42.4	45.9		51.7	49.8		0.492	0.258	0.094	0.25		0.92	1.2		93.61	47.33	86.81	63.67		80	-0.93103	0	0	-0.88571	0	0.92	0	0	0	-0.33333	0	0	0	0	0.960784	0.666667	0	-0.66667	0	0	0	0
	7.13	5	11.48	11.76		47.8	39.2	32.2	51.2		78.6	94.7		0.289	0.414	0.484	0.25		0.69	0.33		62.46	52.63	75.77	57.32		90	-0.93103	0	0.5	-0.89474	0	0.92	0	-0.8	0	-0.33333	0	0	0	0	0.960784	0.666667	0	-0.75	0	0	0	0
	9.21	12.44	15.69	8.73		44.4	36.2	33.5	40.2		72.7	80.5		0.727	0.055	0.25	0.172		1.29	0.88		64.88	50.21	128.85	61.7		100	-0.93103	0	0.5	-0.89474	0	0.92	0	-0.91667	0	-0.33333	0	0	0	0	0.960784	0.666667	0	-0.27273	0	0	0	0
	10.64	10.11	11.79	14.09		47.8		38.8			92.4	92.4		0.57			0.172		1.02	1.56		32.21	101.17	75.46			110	-0.93103	0	0.5	-0.89474	0	0.92	0	-0.95745	0	-0.33333	0	0	0	0	0.960784	0.666667	0	-0.27273	0	0	0	0
											1.4	100.9					0.141		1.12	0.74							120	-0.93103	0	0.5	-0.89474	0	0.92	0	-0.97059	0	-0.33333	0	0	0	0	0.960784	0.666667	0	-0.27273	0	0	0	0
											78.3	70.5					0.094		1.23	0.83							130	-0.93103	0	0.5	-0.89474	0	0.92	0	-0.975	0	-0.33333	0	0	0	0	0.960784	0.714286	0	-0.07692	0	0	0	0
											92.6	77.1					0.094		1.05	0.93							140	-0.93103	0	0.5	-0.89474	0	0.92	0	-0.975	0	-0.33333	0	0	0	0	0.960784	0.714286	0	-0.07692	0	0	0	0
											63.8	98							0.98	0.55							150	-0.93103	0	0.5	-0.89474	0	0.92	0	-0.975	0	-0.33333	0	0	0	0	0.960784	0.75	0	-0.07692	0	0	-0.84615	0
											97.9	76.1								1.42							160	-0.93103	0	0.5	-0.89474	0	0.92	0	-0.975	0	-0.33333	0	0	0	0	0.967742	0.9	0	-0.07692	0	0	-0.95122	0
											65.9	90.2															170	-0.93103	0	0.5	-0.89474	0	0.92	-0.66667	-0.975	0	-0.33333	0	0	0	0	0.974684	0.909091	0	-0.07692	0	0	-0.96078	0
												78															180	-0.93103	0	0.5	-0.89474	0	0.92	-0.93333	-0.975	0	-0.33333	0	0	0	0	0.974684	0.909091	0	-0.07692	0	0	-0.96078	0
																											190	-0.93103	0	0.5	-0.89474	0	0.92	-0.93333	-0.975	0	-0.33333	0	0	0	0	0.975	0.909091	0	-0.07692	0	0	-0.96078	0
																											200	-0.93103	0	0.5	-0.89474	0	0.92	-0.93333	-0.97959	0	-0.33333	0	0	0	0	0.976471	0.909091	0	-0.07692	0	0	-0.96154	0
																											210	-0.93333	0	0.5	-0.89474	-0.83333	0.92	-0.93333	-0.98	0	-0.33333	0	0	0	0	0.976471	0.909091	0	-0.07692	0	0	-0.96226	0.6
																											220	-0.93333	0	0.5	-0.89474	-0.88889	0.92	-0.96154	-0.98	0	-0.33333	0	0	0	0	0.976471	0.916667	0	-0.07692	0	0	-0.96226	0.6
																											230	-0.93333	0	0.5	-0.89474	-0.88889	0.92	-0.96296	-0.98	0	-0.33333	0	0	0	0	0.976471	0.916667	0	-0.07692	0	0	-0.96825	0.6
																											240	-0.93333	0	0.5	-0.89474	-0.88889	0.92	-0.96774	-0.98	0	-0.33333	0	0	0	0	0.976471	0.916667	0	-0.07692	0	0	-0.97436	0.666667
																											250	-0.93333	0	0.5	-0.9322	-0.88889	0.92	-0.96774	-0.98	0	-0.33333	0	0	0	0	0.976471	0.916667	0	-0.07692	0	0	-0.97436	0.111111
																											260	-0.93333	0	0.875	-0.93939	-0.88889	0.92	-0.96774	-0.98	0	-0.33333	0	0	0	0	0.976471	0.916667	0	-0.07692	0	0	-0.97436	-0.61538
																											270	-0.93333	0	0.9375	-0.88235	-0.88889	0.92	-0.96774	-0.98	0	-0.33333	0.333333	0	0	0	0.976471	0.916667	0.333333	-0.6	0	0	-0.97531	-0.66667
																											280	-0.93333	0	0.939394	-0.80282	-0.88889	0.92	-0.96774	-0.98	0	-0.33333	0.333333	0	0	0	0.976471	0.916667	0.333333	-0.72727	0	0	-0.97872	-0.78261
																											290	-0.93333	0	0.939394	-0.80282	-0.88889	0.92	-0.96774	-0.98	0	-0.33333	-0.5	0	0	0	0.976471	0.916667	0.333333	-0.82609	0	0	-0.98077	-0.78261
																											300	-0.93333	0	0.939394	-0.80282	-0.88889	0.92	-0.90625	-0.98	0	-0.33333	-0.76471	0	0	0	0.976471	0.916667	0.333333	-0.82609	0	0	-0.98077	-0.78261
																											310	-0.93333	0	0.939394	-0.80282	-0.88889	0.928571	-0.90625	-0.98	0	-0.33333	-0.76471	0	0	0	0.976471	0.916667	0.333333	-0.82609	0	0	-0.98077	-0.78261
																											320	-0.93333	0	0.939394	-0.80282	-0.88889	0.928571	-0.90625	-0.98	0	-0.33333	-0.76471	0	0	0	0.976471	0.916667	0.333333	-0.82609	0	0	-0.98077	-0.78261
																											330	-0.93333	0	0.939394	-0.80282	-0.88889	0.928571	-0.90625	-0.98	0	-0.33333	-0.76471	0	0	0	0.976471	0.916667	0.333333	-0.82609	0	0	-0.98113	-0.78261
																											340	-0.93333	0	0.939394	-0.80282	-0.88889	0.928571	-0.90625	-0.98	0	-0.33333	-0.76471	0	0	0	0.976471	0.925926	0.333333	-0.85	0	0	-0.98113	-0.78261
																											350	-0.93333	0	0.939394	-0.80282	-0.17241	0.928571	-0.90625	-0.98	0	-0.33333	-0.88235	0	0	0	0.976471	0.925926	0.333333	-0.85	0	0	-0.98113	-0.64
																											360	-0.93333	0	0.939394	-0.80556	-0.0625	0.928571	-0.90625	-0.98	0	-0.33333	-0.90244	0	0	0	0.976471	0.925926	-0.82609	-0.85	0	0	-0.98113	-0.64
																											370	-0.93333	0	0.939394	-0.84444	-0.0625	0.928571	-0.90625	-0.98	0	-0.33333	-0.90244	0	0	0	0.976471	0.925926	-0.86207	-0.85	0	0	-0.98113	-0.64
																											380	-0.93333	0	0.939394	-0.86916	-0.0625	0.928571	-0.90625	-0.98	0	-0.33333	-0.90244	0	0	0	0.976471	0.925926	-0.86207	-0.85	0	0	-0.98113	-0.64
																											390	-0.93333	0.923077	0.939394	-0.86916	-0.0625	0.928571	-0.90625	-0.98	0	-0.33333	-0.90244	0	0	0	0.976471	0.925926	-0.86207	-0.78313	0	0	-0.98113	-0.64
																											400	-0.93333	0.955556	0.939394	-0.86916	-0.0625	0.928571	-0.90625	-0.98	0	-0.33333	-0.90244	0	0	0	0.976471	0.925926	-0.86207	-0.78313	0	0	-0.98113	-0.64
																											410	-0.93333	0.965517	0.939394	-0.86916	-0.0625	0.928571	-0.90625	-0.98	0	-0.33333	-0.90244	0	0	0	0.976471	0.857143	-0.86207	-0.80645	0	0	-0.98113	-0.64
																											420	-0.93333	0.966667	0.939394	-0.86916	-0.0625	0.928571	-0.90625	-0.98	0	-0.33333	-0.90244	0	0	0	0.976471	0.857143	-0.86667	-0.81053	0	0	-0.98113	-0.64
																											430	-0.94872	0.966667	0.939394	-0.86916	-0.0625	0.947368	-0.90625	-0.98	0	-0.33333	-0.90244	0	0	0	0.976471	0.857143	-0.86667	-0.81053	0	0	-0.98113	-0.54717
																											440	-0.94872	0.966667	0.939394	-0.86916	-0.0625	0.957447	-0.90625	-0.98	0	-0.33333	-0.90244	0	0	0	0.976471	0.857143	-0.86667	-0.81053	0	0	-0.98113	-0.54717
																											450	-0.94872	0.968254	0.939394	-0.86916	-0.0625	0.957447	-0.90625	-0.98	0	-0.33333	-0.90244	0	0	0	0.976471	0.857143	-0.86667	-0.81053	0	0	-0.98113	-0.54717
																											460	-0.94872	0.969231	0.361702	-0.86916	-0.0625	0.962264	-0.90625	-0.98	0	-0.33333	-0.90244	0	0	0	0.976471	0.857143	-0.86667	-0.81053	0	0	-0.98113	-0.54717
																											470	-0.94872	0.969231	-0.2381	-0.86916	-0.0625	0.970149	-0.90625	-0.98	0	-0.33333	-0.90244	0	0	0	0.976744	0.857143	-0.86667	-0.81053	0	0	-0.98113	-0.54717
																											480	-0.94872	0.969231	-0.35354	-0.86916	-0.0625	0.970149	-0.90625	-0.98	0	-0.33333	-0.90244	0	0	0	0.976744	0.862069	-0.86667	-0.81053	0	0	-0.98113	-0.54717
																											490	-0.94872	0.969231	-0.35354	-0.86916	-0.0625	0.975309	-0.90625	-0.98	0	-0.33333	-0.90244	0	0	0	0.976744	0.866667	-0.86667	-0.81053	0	0	-0.98113	-0.54717
																											500	-0.94872	0.969231	-0.41284	-0.86916	-0.0625	0.975309	-0.90625	-0.98	0.9375	-0.33333	-0.90244	0	0	0	0.976744	0.866667	-0.86667	-0.81053	0	0	-0.98113	-0.54717
																											510	-0.94872	0.969231	-0.46218	-0.87826	-0.0625	0.975309	-0.90625	-0.98	0.95122	-0.33333	-0.90244	0	0	0	0.978261	0.866667	-0.86667	-0.81053	0	0	-0.98113	-0.54717
																											520	-0.94872	0.969231	-0.46218	-0.89231	-0.0625	0.975309	-0.90625	-0.98	0.95122	-0.33333	-0.90244	0	0	0	0.984615	0.882353	-0.86667	-0.81053	0	0	-0.98113	-0.54717
																											530	-0.94872	0.969231	-0.46218	-0.89231	-0.38776	0.95122	-0.90625	-0.98	0.95122	-0.33333	-0.90244	0	0	0	0.9875	0.888889	-0.86667	-0.81053	0	0	-0.98113	-0.54717
																											540	-0.94872	0.969231	-0.46218	-0.89231	-0.45455	0.95122	-0.90625	-0.98	0.95122	-0.33333	-0.90244	0	0	0	0.9875	0.888889	-0.86667	-0.81053	0	0	-0.98113	-0.54717
																											550	-0.95833	0.969231	-0.46218	-0.89231	-0.45455	0.95122	-0.90625	-0.98	0.95122	-0.33333	-0.90244	0	0	0	0.988372	0.909091	-0.86667	-0.81053	0	0	-0.98113	-0.54717
																											560	-0.95833	0.969231	-0.46218	-0.80882	-0.45455	0.95122	-0.90625	-0.98	0.95122	-0.33333	-0.91489	0	0	0	0.99061	0.921569	-0.86667	-0.81053	0	0	-0.98113	-0.54717
																											570	-0.95833	0.969231	-0.46218	-0.80882	-0.45455	0.95122	-0.90625	-0.98	0.95122	-0.33333	-0.9375	0	0	0	0.990826	0.921569	-0.86667	-0.81053	0	0	-0.98113	-0.54717
																											580	-0.95833	0.969231	-0.46218	-0.80882	-0.45455	0.95122	-0.90625	-0.98	0.95122	-0.33333	-0.94366	0	0	0	0.990826	0.921569	-0.86667	-0.81053	0	0	-0.98113	-0.54717
																											590	-0.95833	0.969231	-0.46218	-0.80882	-0.45455	0.95122	-0.90625	-0.98	0.95122	-0.33333	-0.94805	0	0	0	0.862661	0.921569	-0.86667	-0.81053	0	0	-0.98113	-0.54717
																											600	-0.95833	0.969231	-0.46218	-0.80882	-0.45455	0.95122	-0.90625	-0.98	0.95122	-0.33333	-0.94872	0	0	0	0.75	0.921569	-0.86667	-0.81053	0	0	-0.98113	-0.49091
																											610	-0.95833	0.969231	-0.46218	-0.80882	-0.45455	0.95122	-0.90625	-0.98	0.95122	-0.33333	-0.94872	0	0	0	0.742972	0.921569	-0.86667	-0.79167	0	0	-0.98113	-0.4386
																											620	-0.95833	0.969231	-0.46218	-0.80882	-0.45455	0.95122	-0.90625	-0.98	0.971014	-0.33333	-0.94872	0	0	0	0.662835	0.921569	-0.86667	-0.79167	0	0	-0.98113	-0.4386
																											630	-0.95833	0.969231	-0.46218	-0.80882	-0.45455	0.95122	-0.4878	-0.98	0.971429	-0.33333	-0.94872	0	0	0	0.643939	0.921569	-0.86667	-0.79167	0	0	-0.98113	-0.4386
																											640	-0.95833	0.969231	-0.46218	-0.80882	-0.45455	0.95122	-0.35556	-0.98	0.971429	-0.33333	-0.94872	0	0	0	0.613383	0.921569	-0.86667	-0.79167	0	0	-0.98113	-0.4386
																											650	-0.95833	0.969231	-0.46218	-0.80882	-0.45455	0.95122	-0.34066	-0.98	0.971429	-0.33333	-0.94872	0	0	0	0.561151	0.921569	-0.86667	-0.79167	0	0	-0.98529	-0.4386
																											660	-0.95833	0.977273	-0.46218	-0.80882	-0.45455	0.95122	-0.14019	-0.98	0.971429	-0.33333	-0.94872	0	0	0	0.481229	0.921569	-0.86667	-0.79167	0	0	-0.98693	-0.63218
																											670	-0.95833	0.982906	-0.46218	-0.80882	-0.45455	0.95122	-0.11927	-0.98	0.971429	-0.33333	-0.94872	0	0	0	0.413681	0.921569	-0.87097	-0.79167	0	0	-0.98693	-0.65217
																											680	-0.95833	0.983193	-0.50769	-0.80882	-0.45455	0.73913	-0.11927	-0.98	0.971429	-0.33333	-0.94872	0	0	0	0.36478	0.921569	-0.87097	-0.79167	0	0	-0.98693	-0.65591
																											690	-0.95833	0.983193	-0.52239	-0.80882	-0.45455	0.632653	-0.11927	-0.98	0.971429	-0.33333	-0.94872	0	0	0	0.36478	0.921569	-0.87097	-0.79167	0	0	-0.98693	-0.65591
																											700	-0.95833	0.983193	-0.52239	-0.80882	-0.45455	0.632653	-0.11927	-0.98	0.971429	-0.33333	-0.94872	0	0	0	0.360502	0.921569	-0.87097	-0.79167	0	0	-0.98693	-0.65591
																											710	-0.95833	0.983193	-0.47826	-0.72028	-0.62963	0.495327	-0.11927	-0.98	0.971429	-0.33333	-0.94872	0	0	0	0.360502	0.921569	-0.87097	-0.79167	0	0	-0.98693	-0.65591
																											720	-0.96364	0.983193	-0.47826	-0.72028	-0.62963	0.367521	-0.11927	-0.98	0.971429	-0.33333	-0.94872	0	0	0	0.360502	0.921569	-0.87097	-0.79167	0	0	-0.98693	-0.65591
																											730	-0.96364	0.983193	-0.47826	-0.72028	-0.62963	0.367521	-0.11927	-0.98	0.971429	-0.33333	-0.94872	0	0	0	0.360502	0.921569	-0.87097	-0.79167	0	0	-0.98693	-0.65591
																											740	-0.96364	0.983193	-0.47826	-0.72028	-0.62963	0.355932	-0.10909	-0.98	0.971429	-0.33333	-0.94872	0	0	0	0.360502	0.921569	-0.87097	-0.79167	0	0	-0.98693	-0.70642
																											750	-0.96364	0.983193	-0.47826	-0.72028	-0.51724	0.355932	-0.10909	-0.98	0.971429	-0.33333	-0.94872	0	0	0	0.360502	0.921569	-0.87097	-0.79167	0	0	-0.98693	-0.70642
																											760	-0.96364	0.983193	-0.47826	-0.72028	-0.41935	0.355932	-0.10909	-0.92233	0.971429	-0.33333	-0.94872	0	0	0	0.360502	0.921569	-0.87097	-0.79167	0	0	-0.98693	-0.70642
																											770	-0.96364	0.983193	-0.52	-0.72028	-0.41935	0.333333	-0.10909	-0.34694	0.971429	-0.33333	-0.94872	0	0	0	0.360502	0.921569	-0.87097	-0.79167	0	0	-0.98693	-0.70642
																											780	-0.96364	0.983193	-0.52	-0.72028	-0.41935	0.073826	-0.10909	-0.07027	0.971429	-0.33333	-0.94872	0	0	0	0.422096	0.921569	-0.87097	-0.79167	0	0	-0.98693	-0.70642
																											790	-0.96364	0.983193	-0.52	-0.72028	-0.41935	-0.04762	-0.06087	0.066038	0.971429	-0.33333	-0.94872	0	0	0	0.444142	0.921569	-0.87097	-0.79167	0	0	-0.98693	-0.70642
																											800	-0.96364	0.983193	-0.52	-0.72028	-0.41935	-0.11602	-0.06087	0.195122	0.979592	-0.33333	-0.94872	0	0	0	0.444142	0.921569	-0.87097	-0.79167	0	0	-0.98693	-0.70642
																											810	-0.96364	0.983193	-0.55556	-0.72028	-0.41935	-0.14894	-0.06087	0.195122	0.980952	-0.33333	-0.94872	0	0	0	0.444142	0.921569	-0.87097	-0.79167	0	0	-0.98693	-0.70642
																											820	-0.96364	0.983193	-0.55556	-0.72028	-0.41935	-0.19598	-0.06087	0.195122	0.925926	-0.5	-0.94872	0	0	0	0.444142	0.921569	-0.87097	-0.79167	0	0	-0.98693	-0.70642
																											830	-0.96364	0.983193	-0.55556	-0.72028	-0.41935	-0.26941	-0.06087	0.195122	0.925926	-0.5	-0.94872	0	0.666667	0	0.444142	0.921569	-0.87097	-0.79167	0	0	-0.98693	-0.70642
																											840	-0.96364	0.983193	-0.55556	-0.72028	-0.41935	-0.29515	-0.06087	0.195122	0.925926	-0.5	-0.94872	0	0.666667	0	0.444142	0.921569	-0.87097	-0.79167	0	0	-0.98693	-0.70642
																											850	-0.96364	0.983193	-0.55556	-0.72028	-0.23364	-0.31915	-0.06087	0.195122	0.938462	-0.5	-0.94872	0	0.666667	0	0.444142	0.921569	-0.87097	-0.79167	0	0	-0.98693	-0.70642
																											860	-0.9661	0.983193	-0.55556	-0.72028	-0.23364	-0.31915	-0.06087	0.195122	0.938462	-0.5	-0.94872	0	0.666667	0	0.444142	0.921569	-0.87097	-0.79167	0	0	-0.98693	-0.20779
																											870	-0.9661	0.986301	-0.55556	-0.72028	-0.16814	-0.31915	-0.06087	0.195122	0.938462	-0.5	-0.94872	0	-0.33333	0	0.444142	0.921569	-0.87097	-0.79167	0	0	-0.98693	-0.05085
																											880	-0.9661	0.986667	-0.57143	-0.72028	-0.11864	-0.31915	-0.06087	0.195122	0.938462	-0.5	-0.94872	0	-0.64286	0	0.444142	0.921569	-0.87097	-0.79167	0	-0.66667	-0.98693	-0.01639
																											890	-0.9661	0.986842	-0.58621	-0.72028	-0.11864	-0.31915	-0.06087	0.195122	0.938462	-0.5	-0.94872	0	-0.6875	0	0.444142	0.921569	-0.87097	-0.79167	0	-0.66667	-0.98693	-0.01639
																											900	-0.9661	0.986842	-0.58621	-0.72028	-0.11864	-0.31915	-0.06087	0.195122	0.938462	-0.5	-0.94872	0	-0.69697	0	0.444142	0.921569	-0.87097	-0.79167	0	-0.66667	-0.98693	-0.01639
																											910	-0.97101	0.986842	-0.58621	-0.72028	-0.11864	-0.31915	-0.06087	0.195122	0.938462	-0.5	-0.94872	0	-0.69697	0	0.444142	0.921569	-0.87097	-0.79167	0	-0.83333	-0.98693	-0.01639
																											920	-0.97143	0.986842	-0.58621	-0.72028	-0.11864	-0.31915	-0.06087	0.195122	0.938462	0.727273	-0.94872	0	-0.69697	0	0.444142	0.921569	-0.89189	-0.79167	0	-0.92857	-0.98693	-0.01639
																											930	-0.97143	0.986842	-0.58621	-0.72028	-0.11864	-0.31915	-0.06087	0.195122	0.938462	0.914286	-0.94872	0	-0.69697	0	0.444142	0.921569	-0.92593	-0.79592	0	-0.94737	-0.98693	-0.01639
																											940	-0.97143	0.986842	-0.58621	-0.72028	-0.11864	-0.31915	-0.06087	0.195122	0.938462	0.93617	-0.94872	0	-0.69697	0	0.444142	0.921569	-0.92727	-0.80392	0	-0.97015	-0.98693	-0.01639
																											950	-0.97143	0.986842	-0.58857	-0.72028	-0.11864	-0.31915	-0.06087	0.195122	0.938462	0.938776	-0.94872	0	-0.69697	0	0.444142	0.921569	-0.92727	-0.84733	0	-0.9726	-0.98693	-0.01639
																											960	-0.97143	0.986842	-0.57955	-0.72028	-0.11864	-0.31915	-0.06087	0.195122	0.938462	0.940594	-0.94872	0	-0.69697	0	0.444142	0.921569	-0.92727	-0.84962	0.714286	-0.97333	-0.98693	-0.01639
																											970	-0.97143	0.986842	-0.57955	-0.72028	-0.11864	-0.31915	-0.06087	0.195122	0.938462	0.940594	-0.94872	0	-0.69697	0	0.444142	0.921569	-0.92727	-0.84962	0.714286	-0.97333	-0.98693	-0.01639
																											980	-0.97143	0.986842	-0.57955	-0.72028	-0.11864	-0.31915	-0.06087	0.195122	0.938462	0.940594	-0.94872	0	-0.69697	0	0.444142	0.921569	-0.92727	-0.84962	0.714286	-0.97333	-0.98693	-0.01639
																											990	-0.97143	0.986842	-0.57955	-0.72028	-0.11864	-0.31915	-0.06087	0.195122	0.938462	0.940594	-0.92405	0	-0.69697	0	0.444142	0.927273	-0.92727	-0.84962	0.714286	-0.97368	-0.98693	-0.01639
																											1000	-0.97143	0.986842	-0.57955	-0.73684	-0.11864	-0.36255	-0.06087	0.195122	0.938462	0.940594	-0.92405	0	-0.69697	0	0.444142	0.929825	-0.92727	-0.84962	0.714286	-0.97368	-0.98693	-0.01639
																											1010	-0.97143	0.986842	-0.57955	-0.74522	-0.11864	-0.40741	-0.06087	0.195122	0.938462	0.940594	-0.92405	0	-0.69697	0	0.444142	0.929825	-0.92727	-0.84962	0.714286	-0.97368	-0.98693	-0.01639
																											1020	-0.97143	0.986842	-0.57955	-0.75309	-0.11864	-0.44056	0.186667	0.195122	0.938462	0.940594	-0.92405	0	-0.69697	0	0.444142	0.929825	-0.92727	-0.84962	0.714286	-0.94805	-0.98693	-0.01639
																											1030	-0.97143	0.986842	-0.57955	-0.76608	-0.11864	-0.45763	0.197368	0.195122	0.938462	0.940594	-0.92405	0	-0.69697	0	0.444142	0.929825	-0.92727	-0.84962	0.714286	-0.94805	-0.98693	-0.01639
																											1040	-0.97143	0.986842	-0.57955	-0.77901	-0.11864	-0.47368	0.197368	0.195122	0.939394	0.940594	-0.92683	0	0.017544	0	0.444142	0.929825	-0.92727	-0.84962	0.714286	-0.94805	-0.98693	-0.01639
																											1050	-0.97143	0.986842	-0.57955	-0.78947	-0.11864	-0.47712	0.10303	0.117871	0.939394	0.940594	-0.92683	0	0.461538	0	0.444142	0.929825	-0.92727	-0.84962	0.714286	-0.94805	-0.98693	-0.01639
																											1060	-0.97143	0.986842	-0.57955	-0.79695	-0.11864	-0.48553	0.034091	0.105263	0.939394	0.940594	-0.92683	0	0.602837	0	0.444142	0.929825	-0.92727	-0.84962	0.714286	-0.94805	-0.98693	-0.11765
																											1070	-0.97143	0.986842	-0.57955	-0.79695	-0.11864	-0.48553	-0.04712	0.105263	0.939394	0.940594	-0.92683	0	0.647799	0	0.444142	0.929825	-0.92727	-0.84962	0.714286	-0.94805	-0.98693	-0.13043
																											1080	-0.97143	0.986842	-0.57955	-0.79798	-0.11864	-0.48882	-0.09453	0.105263	0.939394	0.940594	-0.92683	0	0.597561	0	0.444142	0.929825	-0.92727	-0.84962	0.714286	-0.94805	-0.98693	-0.13043
																											1090	-0.97143	0.986842	-0.57955	-0.79798	-0.11864	-0.48882	-0.18018	0.105263	0.939394	0.940594	-0.92683	0	0.386243	0	0.444142	0.929825	-0.92727	-0.84962	0.714286	-0.94805	-0.98693	-0.13043
																											1100	-0.97143	0.986842	-0.57955	-0.79798	-0.11864	-0.48882	-0.23529	0.105263	0.695364	0.940594	-0.92683	0	0.253589	0	0.444142	0.929825	-0.94286	-0.84962	0.714286	-0.94805	-0.98693	-0.13043
																											1110	-0.97143	0.973856	-0.57955	-0.79798	-0.11864	-0.48882	-0.23529	0.105263	0.52381	0.940594	-0.92683	0	0.253589	0	0.444142	0.929825	-0.94521	-0.84962	0.714286	-0.94805	-0.98693	-0.13043
																											1120	-0.97143	0.973856	-0.57955	-0.79798	-0.11864	-0.48882	-0.23529	0.105263	0.52381	0.940594	-0.92683	0	0.201835	0	0.444142	0.929825	-0.95294	-0.84962	0.714286	-0.94805	-0.98693	-0.13043
																											1130	-0.97143	0.973856	-0.57955	-0.79798	-0.11864	-0.48882	-0.23529	0.105263	0.376344	0.940594	-0.92683	0	0.190909	0	0.444142	0.929825	-0.95604	-0.84962	0.714286	-0.94805	-0.98693	-0.13043
																											1140	-0.97333	0.973856	-0.57955	-0.79798	-0.11864	-0.48882	-0.23529	0.105263	0.286432	0.940594	-0.92683	0	0.124464	0	0.444142	0.931034	-0.95604	-0.84962	0.714286	-0.94805	-0.98693	-0.13043
																											1150	-0.975	0.973856	-0.57955	-0.80952	-0.11864	-0.48882	-0.23529	0.105263	0.24878	0.940594	-0.92683	0	0.048	0	0.444142	0.931034	-0.96296	-0.84962	0.714286	-0.94805	-0.98693	-0.13043
																											1160	-0.975	0.973856	-0.57955	-0.81308	-0.056	-0.48882	-0.23529	0.105263	0.163636	0.940594	-0.92683	0	0.019455	0	0.444142	0.932203	-0.96364	-0.84962	0.714286	-0.94805	-0.98693	-0.13043
																											1170	-0.975	0.973856	-0.57955	-0.81308	0.022222	-0.48882	-0.23529	0.105263	0.057851	0.580645	-0.92683	0	0.015504	0	0.444142	0.932203	-0.96364	-0.84962	0.714286	-0.94805	-0.98693	-0.13043
																											1180	-0.975	0.973856	-0.57955	-0.81395	0.108108	-0.48882	-0.23529	0.105263	-0.04478	0.580645	-0.92683	0	-0.01873	0	0.444142	0.932203	-0.96364	-0.84962	0.714286	-0.94805	-0.98693	-0.13043
																											1190	-0.975	0.973856	-0.57955	-0.81395	0.137255	-0.48882	-0.23529	0.105263	-0.06227	0.580645	-0.92683	0	-0.0742	0	0.444142	0.932203	-0.96364	-0.84962	0.714286	-0.94805	-0.98693	-0.13043
																											1200	-0.975	0.973856	-0.57955	-0.81395	0.153846	-0.48882	-0.23529	0.105263	-0.11419	0.580645	-0.92683	0	-0.11186	0	0.444142	0.932203	-0.96364	-0.84962	0.714286	-0.94805	-0.98693	-0.13043
																											1210	-0.975	0.973856	-0.57955	-0.81395	0.153846	-0.48882	-0.23529	0.105263	-0.19497	0.580645	-0.92683	0	-0.14935	0	0.444142	0.932203	-0.96364	-0.84962	-0.52	-0.94805	-0.98693	-0.13043
																											1220	-0.975	0.973856	-0.57955	-0.79724	0.153846	-0.48882	-0.23529	0.105263	-0.23582	0.580645	-0.92683	0	-0.16825	0	0.444142	0.932203	-0.96364	-0.84962	-0.6	-0.94805	-0.98693	-0.13043
																											1230	-0.975	0.973856	-0.57955	-0.79724	0.153846	-0.48882	-0.20492	0.105263	-0.24036	0.580645	-0.92683	0	-0.16825	0	0.444142	0.932203	-0.96364	-0.84962	-0.6129	-0.94805	-0.98693	-0.13043
																											1240	-0.975	0.973856	-0.57955	-0.79724	0.125	-0.48882	-0.20492	0.105263	-0.25797	0.580645	-0.92683	0	-0.1735	0	0.444142	0.932203	-0.96875	-0.84962	-0.625	-0.94805	-0.98693	-0.13043
																											1250	-0.975	0.973856	-0.57955	-0.79724	-0.00552	-0.40361	-0.20492	0.105263	-0.27684	0.580645	-0.92683	0	-0.23167	0	0.444142	0.932203	-0.96875	-0.84962	-0.625	-0.94805	-0.98693	-0.13043
																											1260	-0.975	0.973856	-0.57955	-0.79724	-0.04762	-0.40361	-0.20492	0.105263	-0.30055	0.580645	-0.92683	0	-0.24928	0	0.444142	0.932203	-0.96875	-0.84962	-0.625	-0.94805	-0.98693	-0.13043
																											1270	-0.975	0.973856	-0.57955	-0.79724	-0.05759	-0.40361	-0.20492	0.105263	-0.34359	0.580645	-0.92683	0	-0.24928	0	0.444142	0.932203	-0.96875	-0.84962	-0.625	-0.89873	-0.98693	-0.13043
																											1280	-0.975	0.973856	-0.57955	-0.79724	-0.05759	-0.40361	-0.20492	0.105263	-0.3948	0.580645	-0.92683	0	-0.24928	0	0.444142	0.932203	-0.96875	-0.84962	-0.625	-0.89873	-0.98693	-0.13043
																											1290	-0.95062	0.935897	-0.57955	-0.79724	-0.05759	-0.40361	-0.20492	0.105263	-0.40741	0.580645	-0.92683	0	-0.25143	0	0.444142	0.932203	-0.96875	-0.83582	-0.625	-0.89873	-0.98693	0.020921
																											1300	-0.95062	0.715909	-0.57955	-0.79724	-0.05759	-0.40361	-0.20492	0.105263	-0.40741	0.580645	-0.92683	0	-0.25143	0	0.444142	0.932203	-0.96875	-0.83582	0.133333	-0.89873	-0.98693	0.056452
																											1310	-0.95062	0.632432	-0.57955	-0.74107	-0.05759	-0.40361	-0.20492	0.209302	-0.40741	0.580645	-0.92683	0	-0.25143	0	0.444142	0.932203	-0.96875	-0.83582	0.452632	-0.89873	-0.98693	0.056452
																											1320	-0.95062	0.378995	-0.57955	-0.73333	-0.0625	-0.40361	-0.20492	0.310145	-0.40741	0.580645	-0.92683	0	-0.25143	0	0.445652	0.932203	-0.96875	-0.83582	0.452632	-0.89873	-0.98693	0.056452
																											1330	-0.95062	0.342222	-0.57955	-0.73333	-0.2	-0.40361	-0.20492	0.349727	-0.40741	0.580645	-0.92683	0	-0.25143	0	0.453083	0.932203	-0.96875	-0.83582	0.452632	-0.89873	-0.98693	0.064
																											1340	-0.95062	0.342222	-0.57955	-0.73333	-0.21397	-0.40361	-0.20492	0.349727	-0.40741	0.580645	-0.92683	0	-0.25143	0	0.453083	0.932203	-0.96875	-0.83582	0.452632	-0.89873	-0.98693	0.064
																											1350	-0.95062	0.342222	-0.57955	-0.73333	-0.19828	-0.40361	-0.20492	0.386598	-0.40741	0.580645	-0.92683	0	-0.25143	0	0.453083	0.932203	-0.96875	-0.83582	0.452632	-0.89873	-0.98693	0.064
																											1360	-0.95062	0.342222	-0.57955	-0.73333	-0.17797	-0.40361	-0.20492	0.451613	-0.40741	0.580645	-0.92683	0	-0.25143	0	0.453083	0.932203	-0.96875	-0.83582	0.452632	-0.89873	-0.98693	0.064
																											1370	-0.95062	0.342222	-0.57955	-0.73333	-0.17797	-0.40361	-0.20492	0.452874	-0.40741	0.580645	-0.92683	0	-0.22006	0	0.453083	0.932203	-0.96875	-0.83582	0.452632	-0.89873	-0.98693	0.064
																											1380	-0.95062	0.342222	-0.57955	-0.73333	-0.17797	-0.40361	-0.20492	0.452874	-0.40741	0.580645	-0.92683	0	-0.11735	0	0.453083	0.932203	-0.96875	-0.83582	0.452632	-0.89873	-0.75723	0.064
																											1390	-0.95062	0.342222	-0.57955	-0.73333	-0.17797	-0.40361	-0.20492	0.452874	-0.40741	0.580645	-0.92683	0	-0.03302	0	0.453083	0.932203	-0.97143	-0.83582	0.452632	-0.89873	-0.43396	0.064
																											1400	-0.95062	0.342222	-0.57955	-0.73333	-0.17797	-0.40361	-0.20492	0.452874	-0.40741	0.580645	-0.92683	0	-0.03302	0	0.453083	0.932203	-0.97143	-0.83582	0.452632	-0.82927	-0.40092	0.064
																											1410	-0.95062	0.342222	-0.57955	-0.73333	-0.17797	-0.40361	-0.20492	0.356223	-0.40741	0.580645	-0.92683	0	-0.03302	0	0.453083	0.932203	-0.97143	-0.83582	0.452632	-0.82927	-0.31034	0.064
																											1420	-0.95062	0.342222	-0.57955	-0.73333	-0.17797	-0.40361	-0.20492	0.297741	-0.40741	0.580645	-0.92683	0	-0.03302	0	0.453083	0.932203	-0.97143	-0.83582	0.452632	-0.82927	-0.30472	0.064
																											1430	-0.95062	0.342222	-0.57955	-0.73333	-0.17797	-0.40361	-0.20492	0.246548	-0.40741	0.580645	-0.92683	0	-0.03302	0	0.453083	0.932203	-0.97143	-0.83582	0.452632	-0.82927	-0.28814	0.064
																											1440	-0.95062	0.342222	-0.57955	-0.73333	-0.17797	-0.40361	-0.20492	0.234375	-0.40741	0.580645	-0.92683	0	-0.03302	0	0.445333	0.932203	-0.97143	-0.83582	0.452632	-0.82927	-0.27197	0.064
																											1450	-0.95062	0.342222	-0.5618	-0.73333	-0.17797	-0.40361	-0.20492	0.231969	-0.40741	0.580645	-0.92683	0	-0.03302	0	0.365239	0.932203	-0.97143	-0.83582	0.452632	-0.82927	-0.26667	0.064
																											1460	-0.95062	0.342222	-0.5618	-0.73333	-0.17797	-0.40361	-0.20492	0.213052	-0.40741	0.580645	-0.92683	0	-0.03302	0	0.361809	0.932203	-0.97143	-0.83582	0.452632	-0.82927	-0.26667	0.064
																											1470	-0.95556	0.342222	-0.5618	-0.73333	-0.17797	-0.40361	-0.20492	0.210728	-0.40741	0.580645	-0.92683	0	0.024499	0	0.361809	0.932203	-0.97143	-0.83582	0.452632	-0.82927	-0.26667	0.064
																											1480	-0.95556	0.342222	-0.5618	-0.73333	-0.17797	-0.40361	-0.20492	0.210728	-0.40741	0.580645	-0.92683	0	0.045752	0	0.361809	0.932203	-0.97143	-0.83582	0.452632	-0.82927	-0.26667	0.064
																											1490	-0.95556	0.342222	-0.5618	-0.73333	-0.17797	-0.40361	-0.20492	0.210728	-0.41014	0.580645	-0.92683	0	0.095041	0	0.290476	0.932203	-0.97143	-0.83582	0.452632	-0.82927	-0.26667	0.064
																											1500	-0.93407	0.342222	-0.5618	-0.73333	-0.18143	-0.40361	-0.20492	0.210728	-0.41014	0.580645	-0.92683	0	0.172023	0	0.269321	0.932203	-0.97143	-0.83582	0.452632	-0.82927	-0.26667	0.064
																											1510	-0.93407	0.274262	-0.5618	-0.73333	-0.2567	-0.40361	-0.20492	0.210728	-0.41014	0.580645	-0.92683	0	0.179775	0	0.229025	0.932203	-0.97143	-0.83582	0.452632	-0.82927	-0.26667	0.064
																											1520	-0.93407	0.175097	-0.5618	-0.73333	-0.2567	-0.40361	-0.20492	0.210728	-0.41014	0.580645	-0.92683	0	0.179775	0	0.15565	0.932203	-0.97143	-0.83582	0.452632	-0.82927	-0.26667	0.064
																											1530	-0.93407	0.175097	-0.5618	-0.73333	-0.2567	-0.40361	-0.20492	0.210728	-0.41014	0.580645	-0.92683	0	0.181308	0	0.119835	0.932203	-0.97143	-0.83582	0.452632	-0.83908	-0.26667	0.064
																											1540	-0.93407	0.175097	-0.55307	-0.73333	-0.25954	-0.40361	-0.20492	0.210728	-0.41014	0.580645	-0.92683	0	0.181308	0	0.119835	0.932203	-0.97143	-0.83582	0.452632	-0.83908	-0.26667	0.064
																											1550	-0.93407	0.175097	-0.55307	-0.73333	-0.25954	-0.40361	-0.20492	0.210728	-0.41014	0.580645	-0.92683	0	0.181308	0	0.119835	0.932203	-0.97143	-0.83582	0.452632	-0.83908	-0.26667	0.064
																											1560	-0.93407	0.175097	-0.55307	-0.73333	-0.25954	-0.40361	-0.20492	0.210728	-0.41014	0.580645	-0.92683	0	0.181308	0	0.119835	0.932203	-0.97143	-0.83582	0.452632	-0.83908	-0.26667	0.064
																											1570	-0.93407	0.175097	-0.54444	-0.73333	-0.25954	-0.40361	-0.20492	0.210728	-0.41014	0.580645	-0.92683	0	0.181308	0	0.119835	0.932203	-0.97143	-0.83582	0.452632	-0.83908	-0.26667	0.064
																											1580	-0.93407	0.175097	-0.54444	-0.73333	-0.25954	-0.40361	-0.20492	0.210728	-0.41014	0.580645	-0.92683	0	0.181308	0	0.119835	0.932203	-0.97143	-0.80882	0.452632	-0.83908	-0.26667	0.064
																											1590	-0.93407	0.175097	-0.54444	-0.73333	-0.25954	-0.40541	-0.20492	0.210728	-0.41014	0.580645	-0.92683	0	0.182836	0	0.119835	0.932203	-0.97143	-0.80882	0.452632	-0.83908	-0.26667	0.064
																											1600	-0.93407	0.175097	-0.54444	-0.73333	-0.25954	-0.40541	-0.20492	0.210728	-0.41014	0.580645	-0.92683	0	0.228873	0	0.119835	0.932203	-0.97143	-0.80882	0.452632	-0.83908	-0.27869	0.064
																											1610	-0.93407	0.175097	-0.54444	-0.73333	-0.25954	-0.40541	-0.20492	0.210728	-0.41014	0.580645	-0.92683	0	0.228873	0	0.119835	0.932203	-0.97143	-0.80882	0.452632	-0.83908	-0.35055	0.064
																											1620	-0.93407	0.175097	-0.54444	-0.73333	-0.25954	-0.40541	-0.20492	0.210728	-0.41014	0.580645	-0.92683	0	0.228873	0	0.119835	0.932203	-0.97143	-0.80882	0.452632	-0.83908	-0.36462	0.064
																											1630	-0.93407	0.175097	-0.59204	-0.73333	-0.25954	-0.40541	-0.20492	0.210728	-0.41014	0.580645	-0.92683	0	0.228873	0	0.119835	0.932203	-0.97143	-0.80882	0.452632	-0.83908	-0.41528	0.064
																											1640	-0.93407	0.175097	-0.59606	-0.73333	-0.25954	-0.40541	-0.20492	0.210728	-0.41014	0.580645	-0.92683	0	0.228873	0	0.119835	0.932203	-0.97143	-0.80882	0.452632	-0.83908	-0.42857	0.064
																											1650	-0.93407	0.175097	-0.62385	-0.73333	-0.25954	-0.40541	-0.20492	0.210728	-0.41014	0.580645	-0.92683	0	0.228873	0	0.119835	0.932203	-0.97143	-0.80882	0.452632	-0.83908	-0.4377	0.064
																											1660	-0.93407	0.175097	-0.62896	-0.73333	-0.25954	-0.40541	-0.20492	0.210728	-0.41014	0.580645	-0.92683	0	0.228873	0	0.119835	0.932203	-0.94366	-0.80882	0.452632	-0.83908	-0.44654	0.064
																											1670	-0.93407	0.094203	-0.63229	-0.73333	-0.25954	-0.40541	-0.20492	0.210728	-0.41014	0.580645	-0.92683	0	0.228873	0	0.119835	0.932203	-0.94366	-0.80882	0.452632	-0.83908	-0.44654	0.064
																											1680	-0.87234	0.086331	-0.63229	-0.73333	-0.25954	-0.40541	-0.20492	0.210728	-0.41014	0.580645	-0.92683	0	0.228873	0	0.119835	0.932203	-0.94366	-0.80882	0.452632	-0.83908	-0.44654	0.064
																											1690	-0.87234	0.086331	-0.63229	-0.73333	-0.25954	-0.40541	-0.20492	0.210728	-0.41014	0.580645	-0.92683	0	0.228873	-0.89474	0.119835	0.932203	-0.94366	-0.80882	0.452632	-0.83908	-0.44654	0.064
																											1700	-0.87234	0.086331	-0.63229	-0.73333	-0.25954	-0.40541	-0.20492	0.210728	-0.41014	0.580645	-0.92683	0	0.228873	-0.91304	0.119835	0.932203	-0.94366	-0.80882	0.452632	-0.83908	-0.44654	0.064
																											1710	-0.87234	0.086331	-0.63229	-0.73333	-0.25954	-0.40541	-0.20492	0.212237	-0.41014	0.580645	-0.92683	0	0.228873	-0.92593	0.123457	0.932203	-0.94366	-0.80882	0.452632	-0.83908	-0.44654	0.064
																											1720	-0.87234	0.086331	-0.63229	-0.73333	-0.25954	-0.40541	-0.20492	0.212237	-0.41014	0.580645	-0.92683	0	0.228873	-0.92593	0.123457	0.932203	-0.94366	-0.80882	0.452632	-0.83908	-0.44654	0.064
																											1730	-0.87234	0.086331	-0.63229	-0.73568	-0.25954	-0.40541	-0.20492	0.212237	-0.41014	0.580645	-0.92683	0	0.228873	-0.92593	0.123457	0.932203	-0.94366	-0.80882	0.452632	-0.83908	-0.44654	0.064
																											1740	-0.87234	0.086331	-0.63229	-0.73568	-0.25954	-0.40541	-0.20492	0.212237	-0.41014	0.580645	-0.92683	0	0.228873	-0.92593	0.123457	0.932203	-0.94366	-0.80882	0.452632	-0.86	-0.44654	0.064
																											1750	-0.87234	0.086331	-0.63229	-0.73568	-0.25954	-0.40541	-0.2567	0.212237	-0.41014	0.580645	-0.92683	0	0.228873	-0.92593	0.123457	0.932203	-0.94366	-0.80882	0.452632	-0.87037	-0.44654	0.064
																											1760	-0.87234	0.086331	-0.63229	-0.73568	-0.17857	-0.40541	-0.28938	0.212237	-0.41014	0.580645	-0.92683	0	0.228873	-0.92593	0.123457	0.932203	-0.94366	-0.80882	0.452632	-0.87037	-0.44654	0.064
																											1770	-0.87234	0.086331	-0.63229	-0.73568	-0.17438	-0.40541	-0.29964	0.212237	-0.41014	0.580645	-0.92683	0	0.228873	-0.92593	0.123457	0.932203	-0.94366	-0.80882	0.452632	-0.87037	-0.44654	0.064
																											1780	-0.87234	0.086331	-0.63229	-0.73568	-0.17438	-0.40541	-0.31449	0.212237	-0.41014	0.580645	-0.92683	0	0.228873	-0.92593	0.123457	0.932203	-0.94366	-0.80882	0.452632	-0.87037	-0.44654	0.064
																											1790	-0.87234	0.086331	-0.63229	-0.73568	-0.17438	-0.40541	-0.33333	0.212237	-0.41014	0.580645	-0.92683	0	0.228873	-0.92593	0.123457	0.932203	-0.94366	-0.80882	0.452632	-0.87037	-0.44654	0.064
																											1800	-0.8835	0.086331	-0.63229	-0.73568	-0.17438	-0.40541	-0.33562	0.212237	-0.41014	0.580645	-0.92683	0	0.228873	-0.92593	0.123457	0.932203	-0.75796	-0.80882	0.452632	-0.87037	-0.44654	0.064
																											1810	-0.8835	0.086331	-0.63229	-0.73568	-0.17438	-0.40541	-0.33562	0.212237	-0.41014	0.580645	-0.92683	0	0.228873	-0.92593	0.123457	0.932203	-0.47594	-0.80882	0.452632	-0.87037	-0.44654	0.064
																											1820	-0.8835	0.086331	-0.63229	-0.73568	-0.17438	-0.40541	-0.33562	0.212237	-0.41014	0.655629	-0.92683	0	0.228873	-0.92593	0.123457	0.932203	-0.46032	-0.80882	0.452632	-0.87037	-0.44654	0.064
																											1830	-0.8835	0.086331	-0.63229	-0.73568	-0.17438	-0.40541	-0.28713	0.212237	-0.41014	0.682927	-0.92683	0	0.228873	-0.92593	0.123457	0.932203	-0.46032	-0.80882	0.452632	-0.87037	-0.44654	0.064
																											1840	-0.8835	0.086331	-0.63229	-0.73568	-0.13402	-0.40541	-0.09551	0.212237	-0.41014	0.682927	-0.92683	0	0.228873	-0.92593	0.123457	0.932203	-0.46032	-0.80882	0.452632	-0.87037	-0.44654	0.064
																											1850	-0.8835	0.086331	-0.63229	-0.73568	-0.11864	-0.40541	-0.02362	0.212237	-0.41014	0.682927	-0.92683	0	0.228873	-0.92593	0.123457	0.932203	-0.46032	-0.80882	0.452632	-0.87037	-0.44654	0.064
																											1860	-0.8835	0.086331	-0.63229	-0.73568	-0.10368	-0.40541	-0.02094	0.212237	-0.41014	0.682927	-0.92683	0	0.228873	-0.92593	0.123457	0.932203	-0.46032	-0.83951	0.452632	-0.87037	-0.44654	0.064
																											1870	-0.8835	0.086331	-0.63229	-0.73568	-0.12987	-0.40541	-0.02094	0.212237	-0.4069	0.682927	-0.92683	0	0.228873	-0.92593	0.123457	0.932203	-0.46032	-0.84971	0.452632	-0.85321	-0.44654	0.064
																											1880	-0.8835	0.086331	-0.63229	-0.73568	-0.19033	-0.40541	-0.02094	0.212237	-0.4069	0.682927	-0.92683	0	0.228873	-0.92593	0.177606	0.932203	-0.46032	-0.84971	0.584	-0.85321	-0.44654	0.064
																											1890	-0.8835	0.086331	-0.63229	-0.73568	-0.1952	-0.4012	-0.02604	0.212237	-0.4069	0.682927	-0.92683	0	0.228873	-0.92593	0.231047	0.932203	-0.46032	-0.85635	0.670886	-0.85321	-0.44654	0.064
																											1900	-0.8835	0.086331	-0.63229	-0.73568	-0.20238	-0.38872	-0.07882	0.212237	-0.4069	0.682927	-0.92683	0	0.228873	-0.92593	0.240642	0.932203	-0.46032	-0.85792	0.670886	-0.85321	-0.44654	0.064
																											1910	-0.8835	0.086331	-0.63229	-0.73568	-0.20475	-0.38872	-0.07882	0.212237	-0.4069	0.682927	-0.92683	0	0.228873	-0.92593	0.240642	0.932203	-0.46032	-0.85792	0.670886	-0.85321	-0.44654	0.064
																											1920	-0.8835	0.086331	-0.63229	-0.73799	-0.20475	-0.38872	-0.07882	0.212237	-0.4069	0.682927	-0.92683	0	0.228873	-0.92593	0.240642	0.932203	-0.46032	-0.85792	0.670886	-0.85586	-0.44654	0.064
																											1930	-0.8835	0.086331	-0.63229	-0.7479	-0.20475	-0.38872	-0.07882	0.212237	-0.4069	0.682927	-0.85882	0	0.228873	-0.92593	0.240642	0.932203	-0.46032	-0.63462	0.670886	-0.85586	-0.44654	0.064
																											1940	-0.8835	0.089606	-0.63229	-0.7619	-0.20475	-0.38872	-0.07882	0.212237	-0.4069	0.682927	-0.85882	0	0.228873	-0.92593	0.240642	0.932203	-0.46032	-0.44068	0.670886	-0.85586	-0.44654	0.064
																											1950	-0.8835	0.089606	-0.63229	-0.76834	-0.20475	-0.38872	-0.07617	0.212237	-0.4069	0.682927	-0.85882	0	0.228873	-0.92593	0.240642	0.932203	-0.46032	-0.44068	0.670886	-0.85586	-0.44654	0.064
																											1960	-0.8835	0.089606	-0.63229	-0.77358	-0.20475	-0.39942	-0.07617	0.218216	-0.4069	0.682927	-0.85882	0	0.228873	-0.92593	0.240642	0.936508	-0.46032	-0.20141	0.670886	-0.85586	-0.44654	0.064
																											1970	-0.8835	0.089606	-0.625	-0.78495	-0.20475	-0.41477	-0.07617	0.270796	-0.4069	0.682927	-0.85882	0	0.228873	-0.92593	0.240642	0.940299	-0.46032	-0.06583	0.670886	-0.85586	-0.44654	0.067729
																											1980	-0.8835	0.089606	-0.61778	-0.79239	-0.20475	-0.41808	-0.01624	0.308725	-0.4069	0.682927	-0.85882	0	0.228873	-0.92593	0.240642	0.940299	-0.46032	-0.06583	0.670886	-0.85586	-0.44654	0.142857
																											1990	-0.8835	0.089606	-0.61778	-0.80066	-0.20475	-0.41808	-0.00229	0.338684	-0.4069	0.682927	-0.85882	0	0.228873	-0.92593	0.240642	0.940299	-0.46032	-0.06583	0.670886	-0.85586	-0.44654	0.178947
																											2000	-0.8835	0.092857	-0.61778	-0.80392	-0.17003	-0.41972	-0.00229	0.338684	-0.4069	0.682927	-0.85882	0	0.228873	-0.92593	0.240642	0.940299	-0.46032	-0.00592	0.670886	-0.85586	-0.44654	0.178947
																											2010	-0.8835	0.092857	-0.61778	-0.81073	-0.15341	-0.41972	-0.00229	0.338684	-0.4069	0.682927	-0.85882	0	0.228873	-0.92593	0.240642	0.940299	-0.46032	0.008746	0.670886	-0.85586	-0.44654	0.178947
																											2020	-0.8835	0.092857	-0.61778	-0.79375	-0.15341	-0.42135	-0.00229	0.315457	-0.4069	0.682927	-0.85882	0	0.228873	-0.92593	0.240642	0.940299	-0.46032	0.020173	0.670886	-0.85586	-0.44654	0.178947
																											2030	-0.83019	0.092857	-0.61778	-0.79375	-0.15819	-0.42135	-0.00229	0.287037	-0.4069	0.682927	-0.85882	0	0.228873	-0.92593	0.240642	0.940299	-0.46032	0.020173	0.670886	-0.85586	-0.44654	0.178947
																											2040	-0.83019	0.092857	-0.61947	-0.78261	-0.15819	-0.42135	0	0.287037	-0.4069	0.682927	-0.85882	0	0.228873	-0.92593	0.240642	0.940299	-0.46032	0.020173	0.670886	-0.85586	-0.44654	0.178947
																											2050	-0.83019	0.092857	-0.65737	-0.77709	-0.15819	-0.42135	0.002278	0.287037	-0.4069	0.682927	-0.85882	0	0.228873	-0.92593	0.240642	0.940299	-0.46032	0.020173	0.670886	-0.85586	-0.44654	0.178947
																											2060	-0.83019	0.092857	-0.69065	-0.77709	-0.15819	-0.42618	0.002278	0.287037	-0.40046	0.682927	-0.85882	0	0.228873	-0.92593	0.240642	0.940299	-0.46032	0.020173	0.670886	-0.71667	-0.44654	0.178947
																											2070	-0.83019	0.092857	-0.69395	-0.77709	-0.15819	-0.42618	0.002278	0.287037	-0.40046	0.682927	-0.85882	0	0.228873	-0.92593	0.240642	0.940299	-0.46032	0.020173	0.670886	-0.51471	-0.44654	0.178947
																											2080	-0.83019	0.092857	-0.69395	-0.77709	-0.15819	-0.42618	0.060086	0.287037	-0.40046	0.682927	-0.85882	0	0.248714	-0.92593	0.268041	0.940299	-0.46032	0.020173	0.670886	-0.47143	-0.44654	0.178947
																											2090	-0.83019	0.092857	-0.69395	-0.77709	-0.17452	-0.42618	0.060086	0.287037	-0.40046	0.682927	-0.85882	0	0.273632	-0.92593	0.32381	0.940299	-0.46032	0.020173	0.670886	-0.35526	-0.44654	0.178947
																											2100	-0.83019	0.092857	-0.69395	-0.77709	-0.22997	-0.42618	0.060086	0.287037	-0.40046	0.682927	-0.85882	0	0.273632	-0.92593	0.348624	0.940299	-0.46032	-0.04324	0.670886	-0.3121	-0.44654	0.178947
																											2110	-0.83019	0.023411	-0.69395	-0.77709	-0.23785	-0.42618	0.060086	0.287037	-0.40046	0.682927	-0.86207	0	0.273632	-0.92593	0.348624	0.940299	-0.46032	-0.09463	0.670886	-0.2716	-0.44654	0.178947
																											2120	-0.83178	0.023411	-0.68198	-0.77709	-0.23785	-0.42618	0.060086	0.287037	-0.40046	0.682927	-0.86667	-0.88889	0.273632	-0.92593	0.348624	0.940299	-0.46032	-0.13447	0.670886	-0.2716	-0.44654	0.178947
																											2130	-0.84615	0.023411	-0.68198	-0.77709	-0.23785	-0.42618	0.060086	0.287037	-0.40046	0.682927	-0.86957	-0.91304	0.273632	-0.92593	0.348624	0.940299	-0.46032	-0.13869	0.670886	-0.2716	-0.44654	0.178947
																											2140	-0.84615	0.023411	-0.68198	-0.74468	-0.24173	-0.42618	0.060086	0.287037	-0.40046	0.682927	-0.87368	-0.91304	0.273632	-0.92593	0.348624	0.940299	-0.46032	-0.13869	0.670886	-0.2716	-0.44654	0.178947
																											2150	-0.84615	0.023411	-0.68198	-0.68824	-0.24173	-0.42618	0.060086	0.287037	-0.40046	0.682927	-0.89474	-0.91304	0.273632	-0.92593	0.348624	0.940299	-0.46032	-0.13869	0.670886	-0.2716	-0.44654	0.178947
																											2160	-0.84615	0.009901	-0.68198	-0.68824	-0.24173	-0.42618	0.060086	0.287037	-0.40046	0.682927	-0.89565	-0.91304	0.273632	-0.92593	0.348624	0.941176	-0.46032	-0.13869	0.670886	-0.2716	-0.44654	0.178947
																											2170	-0.84615	0.009901	-0.68966	-0.68824	-0.24173	-0.42618	0.060086	0.287037	-0.39726	0.682927	-0.90625	-0.91304	0.273632	-0.92593	0.348624	0.941176	-0.46032	-0.13869	0.670886	-0.2716	-0.44654	0.235294
																											2180	-0.84615	0.009901	-0.701	-0.68824	-0.24937	-0.42618	0.068085	0.287037	-0.39726	0.682927	-0.92	-0.91304	0.273632	-0.92593	0.348624	0.941176	-0.24324	-0.13869	0.670886	-0.2716	-0.44654	0.305638
																											2190	-0.84615	0.016393	-0.701	-0.68824	-0.2642	-0.42618	0.081761	0.287037	-0.39726	0.682927	-0.92308	-0.91304	0.273632	-0.92593	0.348624	0.941176	-0.24324	-0.13869	0.670886	-0.2716	-0.44654	0.305638
																											2200	-0.84746	0.016393	-0.701	-0.68824	-0.2642	-0.42618	0.081761	0.287037	-0.39726	0.682927	-0.92453	-0.91304	0.273632	-0.92593	0.348624	0.941176	-0.24324	-0.13869	0.670886	-0.2716	-0.44654	0.305638
																											2210	-0.84746	0.022801	-0.701	-0.68824	-0.2642	-0.42618	0.081761	0.287037	-0.39726	0.682927	-0.92453	-0.91304	0.273632	-0.92593	0.348624	0.941176	-0.24324	-0.13869	0.670886	-0.2716	-0.44654	0.305638
																											2220	-0.84746	0.022801	-0.701	-0.68824	-0.2642	-0.42618	0.081761	0.287037	-0.39726	0.682927	-0.92453	-0.91304	0.273632	-0.92593	0.348624	0.941176	-0.24324	-0.13869	0.5	-0.2716	-0.44654	0.305638
																											2230	-0.84746	0.022801	-0.701	-0.68824	-0.2642	-0.42618	0.081761	0.287037	-0.39726	0.682927	-0.92453	-0.91304	0.273632	-0.92593	0.348624	0.945205	-0.24324	-0.13869	0.47486	-0.2716	-0.47463	0.305638
																											2240	-0.84746	0.022801	-0.69536	-0.68824	-0.2642	-0.42618	0.081761	0.287037	-0.39726	0.682927	-0.92453	-0.91304	0.273632	-0.92593	0.348624	0.945205	-0.24324	-0.13869	0.47486	-0.2716	-0.47929	0.305638
																											2250	-0.84746	0.022801	-0.69536	-0.68824	-0.2642	-0.42618	0.081761	0.287037	-0.34802	0.682927	-0.92453	-0.91304	0.273632	-0.92593	0.348624	0.945205	-0.24324	-0.13869	0.427027	-0.2716	-0.47929	0.340845
																											2260	-0.84746	0.022801	-0.69536	-0.68824	-0.2642	-0.42618	0.081761	0.287037	-0.34211	0.682927	-0.92453	-0.91304	0.273632	-0.92593	0.348624	0.945205	-0.24324	-0.13869	0.375	-0.2716	-0.49133	0.348189
																											2270	-0.84746	0.022801	-0.69536	-0.68824	-0.2642	-0.42618	0.081761	0.287037	-0.34211	0.682927	-0.92453	-0.91304	0.273632	-0.92593	0.348624	0.945205	-0.24324	-0.13869	0.375	-0.27607	-0.49133	0.35
																											2280	-0.84746	0.022801	-0.69536	-0.68824	-0.2642	-0.42618	0.081761	0.287037	-0.34211	0.682927	-0.92453	-0.91304	0.273632	-0.92593	0.348624	0.945205	-0.24324	-0.13869	0.375	-0.3587	-0.49133	0.35
																											2290	-0.84746	0.022801	-0.69536	-0.68824	-0.2642	-0.42618	0.081761	0.287037	-0.33917	0.682927	-0.92453	-0.91304	0.273632	-0.92593	0.348624	0.945205	-0.24324	-0.13869	0.375	-0.3587	-0.49133	0.35
																											2300	-0.84746	0.022801	-0.69536	-0.68824	-0.2642	-0.42618	0.081761	0.287037	-0.33917	0.682927	-0.92453	-0.91304	0.273632	-0.92593	0.348624	0.945205	-0.24324	-0.13869	0.367876	-0.3587	-0.49133	0.35
																											2310	-0.84746	0.022801	-0.69536	-0.68824	-0.2642	-0.42618	0.081761	0.287037	-0.33917	0.684848	-0.92453	-0.91304	0.273632	-0.92593	0.348624	0.945205	-0.31148	-0.13869	0.367876	-0.3587	-0.49133	0.403061
																											2320	-0.84746	0.022801	-0.69536	-0.68824	-0.21615	-0.42618	0.081761	0.287037	-0.33917	0.684848	-0.92453	-0.91304	0.273632	-0.92593	0.348624	0.945205	-0.3253	-0.13869	0.367876	-0.3587	-0.49133	0.416459
																											2330	-0.856	0.022801	-0.69536	-0.68824	-0.17701	-0.42618	0.081761	0.287037	-0.33917	0.684848	-0.92453	-0.91304	0.273632	-0.92593	0.348624	0.945205	-0.3253	-0.14699	0.367876	-0.3587	-0.49133	0.416459
																											2340	-0.856	0.022801	-0.69536	-0.68824	-0.17431	-0.42618	0.081761	0.287037	-0.33917	0.684848	-0.92453	-0.91304	0.273632	-0.92593	0.348624	0.945205	-0.3253	-0.19362	0.367876	-0.3587	-0.49133	0.416459
																											2350	-0.856	0.022801	-0.69536	-0.68824	-0.17431	-0.42618	0.081761	0.287037	-0.33917	0.684848	-0.92453	-0.91304	0.273632	-0.92593	0.342466	0.945205	-0.3253	-0.19545	0.367876	-0.3587	-0.49133	0.416459
																											2360	-0.856	0.022801	-0.69935	-0.68824	-0.17431	-0.42618	0.081761	0.287037	-0.33917	0.684848	-0.92453	-0.91304	0.273632	-0.92593	0.289474	0.945205	-0.3253	-0.19545	0.367876	-0.3587	-0.49133	0.416459
																											2370	-0.856	0.022801	-0.71605	-0.67836	-0.17995	-0.42618	0.081761	0.287037	-0.33917	0.684848	-0.92453	-0.91304	0.273632	-0.92593	0.287591	0.945205	-0.3253	-0.19545	0.367876	-0.3587	-0.49133	0.416459
																											2380	-0.856	0.022801	-0.71605	-0.67836	-0.17995	-0.42618	0.081761	0.287037	-0.33917	0.684848	-0.92453	-0.91304	0.273632	-0.92593	0.287591	0.945205	-0.3253	-0.19545	0.367876	-0.3587	-0.49133	0.416459
																											2390	-0.856	0.022801	-0.71077	-0.67836	-0.17995	-0.42618	0.081761	0.287037	-0.33917	0.684848	-0.92453	-0.91304	0.273632	-0.92593	0.287591	0.945205	-0.3253	-0.19545	0.367876	-0.3587	-0.49133	0.416459
																											2400	-0.856	0.022801	-0.71077	-0.67836	-0.17995	-0.42618	0.081761	0.287037	-0.33917	0.684848	-0.92453	-0.91304	0.273632	-0.92593	0.28863	0.945205	-0.3253	-0.19545	0.367876	-0.3587	-0.49133	0.416459
																											2410	-0.856	0.022801	-0.71077	-0.67836	-0.17995	-0.42618	0.081761	0.291411	-0.33917	0.684848	-0.92453	-0.91304	0.273632	-0.92593	0.320334	0.945205	-0.3253	-0.19545	0.367876	-0.3587	-0.49133	0.416459
																											2420	-0.856	0.022801	-0.71077	-0.67836	-0.17995	-0.42618	0.081761	0.291411	-0.33917	0.684848	-0.92453	-0.91304	0.273632	-0.92593	0.3241	0.945205	-0.3253	-0.19545	0.367876	-0.39487	-0.49133	0.412935
																											2430	-0.856	0.022801	-0.71254	-0.67836	-0.17995	-0.42618	0.081761	0.291411	-0.33917	0.684848	-0.92453	-0.91304	0.273632	-0.92593	0.3241	0.945205	-0.3253	-0.19545	0.367876	-0.39487	-0.49133	0.412935
																											2440	-0.84127	0.022801	-0.72189	-0.67836	-0.17995	-0.42618	0.081761	0.291411	-0.33917	0.684848	-0.92453	-0.91304	0.273632	-0.92593	0.3241	0.945205	-0.3253	-0.19545	0.367876	-0.39487	-0.49133	0.412935
																											2450	-0.84127	0.022801	-0.72189	-0.67836	-0.17995	-0.42618	0.081761	0.293578	-0.33917	0.684848	-0.92453	-0.91304	0.273632	-0.93939	0.3241	0.945205	-0.31474	-0.19545	0.367876	-0.39487	-0.49133	0.412935
																											2460	-0.84127	0.022801	-0.72189	-0.67836	-0.17995	-0.42618	0.081761	0.293578	-0.33917	0.723404	-0.92453	-0.91304	0.273632	-0.96226	0.3241	0.945205	-0.31474	-0.19545	0.367876	-0.39487	-0.49133	0.449883
																											2470	-0.84127	0.022801	-0.72189	-0.67836	-0.1693	-0.42618	0.081761	0.293578	-0.33917	0.77193	-0.92453	-0.91304	0.273632	-0.96774	0.3241	0.945205	-0.31474	-0.19545	0.367876	-0.39487	-0.49133	0.451163
																											2480	-0.84127	0.022801	-0.72189	-0.67836	-0.16667	-0.42618	0.081761	0.322581	-0.33917	0.775862	-0.92453	-0.91304	0.273632	-0.96774	0.3241	0.945205	-0.31474	-0.19545	0.367876	-0.39487	-0.49133	0.451163
																											2490	-0.84127	0.022801	-0.72189	-0.67836	-0.17226	-0.42618	0.081761	0.349296	-0.33917	0.775862	-0.92453	-0.91304	0.273632	-0.96774	0.3241	0.945205	-0.31474	-0.19545	0.367876	-0.39487	-0.49133	0.451163
																											2500	-0.84127	0.025974	-0.72189	-0.67836	-0.19913	-0.42618	0.081761	0.352941	-0.33917	0.775862	-0.92453	-0.91304	0.273632	-0.96774	0.3241	0.945205	-0.31474	-0.19545	0.367876	-0.39487	-0.49133	0.451163
																											2510	-0.84375	0.025974	-0.72189	-0.67836	-0.19913	-0.42618	0.081761	0.354749	-0.33917	0.775862	-0.92453	-0.91304	0.273632	-0.96774	0.3241	0.945205	-0.31474	-0.19545	0.367876	-0.39487	-0.50975	0.451163
																											2520	-0.84375	0.025974	-0.72189	-0.67836	-0.19913	-0.42618	0.081761	0.354749	-0.33917	0.775862	-0.92453	-0.91304	0.273632	-0.96774	0.3241	0.945205	-0.31474	-0.19545	0.367876	-0.39487	-0.52174	0.451163
																											2530	-0.84375	0.025974	-0.72189	-0.67836	-0.19913	-0.42618	0.081761	0.354749	-0.33917	0.775862	-0.92453	-0.91304	0.273632	-0.96774	0.3241	0.945205	-0.33591	-0.19545	0.367876	-0.39487	-0.52174	0.451163
																											2540	-0.84375	0.025974	-0.72189	-0.67836	-0.19913	-0.42618	0.081761	0.354749	-0.33917	0.775862	-0.92453	-0.91304	0.273632	-0.96774	0.3241	0.945205	-0.36996	-0.19545	0.367876	-0.39487	-0.52174	0.451163
																											2550	-0.84375	0.025974	-0.71681	-0.67836	-0.19913	-0.42618	0.081761	0.354749	-0.36287	0.775862	-0.92453	-0.91304	0.273632	-0.96774	0.3241	0.945205	-0.36996	-0.09812	0.367876	-0.39487	-0.52174	0.451163
																											2560	-0.84375	0.025974	-0.71681	-0.67836	-0.19913	-0.42618	0.081761	0.321526	-0.36952	0.775862	-0.92453	-0.91304	0.273632	-0.96774	0.3241	0.945205	-0.36996	-0.01154	0.367876	-0.39487	-0.52174	0.451163
																											2570	-0.84375	0.025974	-0.71681	-0.6686	-0.19913	-0.42618	0.081761	0.302013	-0.39479	0.775862	-0.92453	-0.91304	0.273632	-0.96774	0.3241	0.945205	-0.36996	0.031308	0.367876	-0.39487	-0.52174	0.451163
																											2580	-0.84375	0.025974	-0.71681	-0.6686	-0.19913	-0.42618	0.081761	0.302013	-0.40079	0.775862	-0.92453	-0.91304	0.273632	-0.96774	0.3241	0.945205	-0.36996	0.038391	0.367876	-0.39487	-0.52174	0.451163
																											2590	-0.84375	0.029126	-0.71681	-0.66377	-0.19913	-0.42618	0.081761	0.303882	-0.40079	0.775862	-0.92453	-0.91304	0.273632	-0.96774	0.3241	0.945205	-0.36996	0.038391	0.367876	-0.39487	-0.54987	0.451163
																											2600	-0.84375	0.029126	-0.71681	-0.66377	-0.19913	-0.42618	0.081761	0.322917	-0.40316	0.775862	-0.92453	-0.91304	0.273632	-0.96774	0.3241	0.945205	-0.36996	0.038391	0.367876	-0.39487	-0.5589	0.451163
																											2610	-0.84375	0.029126	-0.71681	-0.66377	-0.19913	-0.42618	0.081761	0.324675	-0.41131	0.775862	-0.92453	-0.92	0.280788	-0.96774	0.3241	0.945205	-0.36996	0.038391	0.367876	-0.38071	-0.56	0.451163
																											2620	-0.84375	0.029126	-0.71681	-0.67139	-0.19913	-0.42618	0.081761	0.324675	-0.42911	0.775862	-0.92453	-0.94595	0.280788	-0.96774	0.3241	0.945205	-0.36996	-0.00699	0.367876	-0.36683	-0.57895	0.451163
																											2630	-0.84375	0.029126	-0.71681	-0.68044	-0.19913	-0.42618	0.081761	0.324675	-0.43866	0.775862	-0.92453	-0.95	0.276596	-0.96774	0.3241	0.945205	-0.36996	-0.03401	0.367876	-0.36683	-0.58491	0.451163
																											2640	-0.84375	0.029126	-0.71681	-0.68564	-0.19913	-0.42618	0.081761	0.324675	-0.45586	0.775862	-0.92453	-0.95	0.27451	-0.96774	0.3241	0.945205	-0.24667	-0.03401	0.367876	-0.36683	-0.59909	0.451163
																											2650	-0.84375	0.029126	-0.71681	-0.69393	-0.19913	-0.42618	0.081761	0.324675	-0.45878	0.775862	-0.92453	-0.95	0.27451	-0.96774	0.3241	0.945205	-0.24252	-0.03401	0.367876	-0.36683	-0.60181	0.451163
																											2660	-0.84375	0.029126	-0.71176	-0.6987	-0.19913	-0.43407	0.081761	0.324675	-0.45878	0.775862	-0.92453	-0.95	0.27451	-0.96774	0.3241	0.945205	-0.24252	-0.03401	0.367876	-0.36683	-0.60181	0.451163
																											2670	-0.84375	0.029126	-0.71176	-0.70483	-0.19913	-0.45213	0.081761	0.324675	-0.45878	0.775862	-0.92453	-0.95	0.27451	-0.96774	0.3241	0.945205	-0.24252	-0.03401	0.367876	-0.36683	-0.60181	0.451163
																											2680	-0.84375	0.029126	-0.70674	-0.70483	-0.19913	-0.45213	0.081761	0.324675	-0.45878	0.775862	-0.92453	-0.95	0.27451	-0.96774	0.3241	0.945205	-0.24252	-0.03401	0.367876	-0.36683	-0.60181	0.451163
																											2690	-0.84375	0.032258	-0.70674	-0.70483	-0.19913	-0.45213	0.081761	0.324675	-0.45878	0.775862	-0.925	-0.95	0.27451	-0.96774	0.3241	0.945205	-0.24252	-0.03401	0.367876	-0.36683	-0.60181	0.451163
																											2700	-0.84375	0.032258	-0.70674	-0.70483	-0.19913	-0.45213	0.081761	0.329032	-0.45878	0.775862	-0.91304	-0.95	0.27451	-0.96774	0.3241	0.945205	-0.24252	-0.03401	0.367876	-0.36683	-0.60181	0.451163
																											2710	-0.85714	0.032258	-0.70674	-0.70483	-0.19913	-0.45213	0.081761	0.329897	-0.45878	0.775862	-0.91304	-0.95	0.27451	-0.96774	0.3241	0.945205	-0.24252	-0.03401	0.367876	-0.36683	-0.60181	0.451163
																											2720	-0.85714	0.032258	-0.70674	-0.70483	-0.20086	-0.45213	0.081761	0.329897	-0.45878	0.775862	-0.91304	-0.95	0.27451	-0.96774	0.284946	0.945205	-0.24252	-0.03401	0.367876	-0.36683	-0.60181	0.451163
																											2730	-0.85714	0.032258	-0.70674	-0.70483	-0.22756	-0.45213	0.081761	0.329897	-0.45878	0.775862	-0.91304	-0.95	0.27451	-0.96774	0.271277	0.945205	-0.24252	-0.03401	0.367876	-0.36683	-0.60181	0.451163
																											2740	-0.85714	0.032258	-0.70674	-0.70483	-0.23711	-0.45213	0.081761	0.329897	-0.45098	0.775862	-0.91304	-0.95	0.27451	-0.96774	0.257895	0.945205	-0.24252	-0.04858	0.367876	-0.36683	-0.60181	0.451163
																											2750	-0.85714	0.032258	-0.70674	-0.70483	-0.23711	-0.45213	0.081761	0.333333	-0.45098	0.775862	-0.91304	-0.95	0.27451	-0.96774	0.257895	0.945205	-0.24252	-0.05175	0.367876	-0.36683	-0.60181	0.451163
																											2760	-0.83099	0.032258	-0.70674	-0.70483	-0.23711	-0.45213	0.081761	0.333333	-0.45098	0.775862	-0.91304	-0.95	0.27451	-0.96774	0.257895	0.945205	-0.24252	-0.07792	0.367876	-0.36683	-0.60181	0.451163
																											2770	-0.83333	0.032258	-0.70674	-0.70483	-0.23711	-0.45213	0.081761	0.334187	-0.45098	0.775862	-0.91304	-0.95	0.27451	-0.96774	0.257895	0.945205	-0.24252	-0.07792	0.367876	-0.36683	-0.60181	0.451163
																											2780	-0.83333	0.028939	-0.70674	-0.70483	-0.23711	-0.45213	0.053061	0.334187	-0.45098	0.775862	-0.91304	-0.95	0.27451	-0.96774	0.257895	0.945205	-0.28076	-0.08974	0.367876	-0.36683	-0.60181	0.402247
																											2790	-0.83333	0.028939	-0.70674	-0.70483	-0.23711	-0.45213	0.04878	0.334187	-0.45098	0.775862	-0.91304	-0.95	0.27451	-0.96774	0.257895	0.945205	-0.28302	-0.11664	0.367876	-0.36683	-0.60181	0.368421
																											2800	-0.83333	0.028939	-0.70674	-0.70483	-0.23711	-0.45213	0.019763	0.334187	-0.45098	0.775862	-0.91304	-0.95	0.27451	-0.96774	0.257895	0.945205	-0.28302	-0.11664	0.367876	-0.3399	-0.60181	0.350649
																											2810	-0.83333	0.028939	-0.70674	-0.70483	-0.23711	-0.45213	0.011765	0.334187	-0.45098	0.775862	-0.91304	-0.95	0.27451	-0.96774	0.257895	0.947368	-0.28302	-0.11664	0.367876	-0.3399	-0.60181	0.350649
																											2820	-0.83333	0.028939	-0.70674	-0.70483	-0.23711	-0.46907	0.011765	0.334187	-0.45098	0.775862	-0.91304	-0.95	0.27451	-0.96774	0.257895	0.947368	-0.28302	-0.11664	0.367876	-0.3399	-0.60181	0.350649
																											2830	-0.83333	0.035144	-0.70674	-0.70483	-0.2418	-0.48371	0.011765	0.334187	-0.45098	0.775862	-0.91304	-0.95	0.27451	-0.96774	0.257895	0.947368	-0.28302	-0.11664	0.367876	-0.3399	-0.60181	0.350649
																											2840	-0.83333	0.035144	-0.70674	-0.70483	-0.24644	-0.49386	0.011765	0.334187	-0.45098	0.775862	-0.91304	-0.95	0.27451	-0.96774	0.257895	0.947368	-0.28302	-0.11664	0.367876	-0.3399	-0.60181	0.350649
																											2850	-0.83333	0.035144	-0.70674	-0.70483	-0.24644	-0.49386	0.011765	0.334187	-0.45098	0.775862	-0.91304	-0.95	0.27451	-0.96774	0.257895	0.947368	-0.28302	-0.11664	0.367876	-0.3399	-0.60181	0.350649
																											2860	-0.82069	0.035144	-0.70674	-0.70483	-0.24644	-0.4951	0.011765	0.334187	-0.45098	0.775862	-0.91304	-0.95	0.27451	-0.96774	0.257895	0.947368	-0.28302	-0.11664	0.367876	-0.3399	-0.60181	0.350649
																											2870	-0.82069	0.035144	-0.70674	-0.70483	-0.24644	-0.4951	0.005848	0.334187	-0.44583	0.775862	-0.91304	-0.95	0.27451	-0.96774	0.257895	0.947368	-0.28302	-0.11664	0.367876	-0.3399	-0.60181	0.350649
																											2880	-0.82069	0.035144	-0.70674	-0.70483	-0.24644	-0.49633	0.005848	0.334187	-0.44583	0.775862	-0.91304	-0.95	0.27451	-0.97436	0.257895	0.947368	-0.28302	-0.11664	0.367876	-0.3399	-0.60181	0.350649
																											2890	-0.82069	0.035144	-0.70674	-0.70483	-0.24644	-0.49756	0.005848	0.334187	-0.44583	0.775862	-0.91304	-0.95	0.27451	-0.97701	0.257895	0.947368	-0.29412	-0.11664	0.367876	-0.27103	-0.60181	0.350649
																											2900	-0.82069	0.035144	-0.70674	-0.70483	-0.24644	-0.49756	0.005848	0.330779	-0.44583	0.775862	-0.91304	-0.95	0.27451	-0.97701	0.257895	0.947368	-0.30488	-0.11664	0.367876	-0.25926	-0.60181	0.350649
																											2910	-0.82069	0.035144	-0.70674	-0.70483	-0.24644	-0.49756	0.005848	0.30413	-0.44583	0.775862	-0.67391	-0.95	0.27451	-0.97701	0.257895	0.947368	-0.30488	-0.11664	0.367876	-0.25926	-0.60181	0.350649
																											2920	-0.82069	0.035144	-0.70674	-0.70483	-0.24644	-0.49756	0.005848	0.30413	-0.44583	0.775862	-0.38117	-0.95	0.27451	-0.97701	0.257895	0.948052	-0.31532	-0.11664	0.367876	-0.25926	-0.60181	0.350649
																											2930	-0.82069	0.035144	-0.70674	-0.70483	-0.24644	-0.49756	0.005848	0.30413	-0.44583	0.775862	-0.16667	-0.95	0.27451	-0.97701	0.274131	0.948052	-0.31532	-0.11664	0.367876	-0.25926	-0.60181	0.350649
																											2940	-0.82069	0.035144	-0.69679	-0.70483	-0.24644	-0.49756	0.005848	0.30413	-0.44583	0.775862	-0.01987	-0.95	0.27451	-0.97701	0.312195	0.948052	-0.31532	-0.11664	0.367876	-0.25926	-0.60181	0.373695
																											2950	-0.82069	0.035144	-0.69679	-0.70483	-0.24644	-0.49756	0.005848	0.322777	-0.44583	0.775862	0.040498	-0.95	0.27451	-0.97701	0.349481	0.948052	-0.31532	-0.11664	0.367876	-0.25926	-0.60181	0.418605
																											2960	-0.82069	0.035144	-0.69679	-0.70483	-0.24644	-0.49756	0.005848	0.324423	-0.44583	0.775862	0.06383	-0.95	0.268293	-0.97701	0.356164	0.948052	-0.29204	-0.11664	0.367876	-0.25926	-0.60181	0.418605
																											2970	-0.82069	0.035144	-0.69679	-0.70483	-0.20472	-0.49756	0.005848	0.324423	-0.44583	0.775862	0.144444	-0.95	0.268293	-0.97701	0.356164	0.948052	-0.29204	-0.11664	0.367876	-0.25926	-0.60181	0.418605
																											2980	-0.82069	0.035144	-0.69679	-0.70483	-0.20236	-0.49756	0.005848	0.324423	-0.44583	0.775862	0.218274	-0.95	0.260097	-0.97701	0.356164	0.948052	-0.29204	-0.11664	0.367876	-0.25926	-0.60181	0.418605
																											2990	-0.82069	0.035144	-0.69679	-0.70483	-0.20236	-0.49756	0.005848	0.324423	-0.44583	0.775862	0.237624	-0.95	0.240064	-0.97701	0.356164	0.948052	-0.29204	-0.11664	0.367876	-0.24771	-0.60181	0.418605
																											3000	-0.80822	0.035144	-0.70787	-0.70483	-0.20236	-0.49756	0.005848	0.324423	-0.44583	0.775862	0.241379	-0.95	0.232227	-0.97701	0.356164	0.948052	-0.29204	-0.11664	0.367876	-0.24771	-0.60181	0.418605
																											3010	-0.78378	0.035144	-0.70868	-0.70483	-0.20236	-0.49756	0.005848	0.324423	-0.45833	0.775862	0.315556	-0.95	0.21875	-0.97701	0.356164	0.948052	-0.29204	-0.11664	0.367876	-0.24771	-0.60181	0.418605
																											3020	-0.78378	0.038217	-0.70556	-0.70483	-0.20236	-0.49756	0.005848	0.324423	-0.46758	0.775862	0.333333	-0.95	0.21875	-0.97701	0.356164	0.948052	-0.29204	-0.11664	0.367876	-0.24771	-0.60181	0.418605
																											3030	-0.78378	0.038217	-0.70556	-0.70483	-0.20236	-0.49756	-0.01338	0.324423	-0.47386	0.775862	0.333333	-0.95	0.21875	-0.97701	0.361991	0.948052	-0.29204	-0.11664	0.367876	-0.24771	-0.60181	0.418605
																											3040	-0.78378	0.038217	-0.70556	-0.70483	-0.20236	-0.49756	-0.02825	0.326877	-0.47386	0.775862	0.333333	-0.95	0.21875	-0.97701	0.37817	0.948052	-0.29204	-0.11664	0.367876	-0.24771	-0.60181	0.423077
																											3050	-0.78378	0.038217	-0.70556	-0.70483	-0.20236	-0.49756	-0.04621	0.326877	-0.47386	0.775862	0.333333	-0.95	0.21875	-0.97701	0.37817	0.948052	-0.29204	-0.11664	0.367876	-0.24771	-0.60181	0.423077
																											3060	-0.78378	0.038217	-0.70556	-0.70483	-0.22222	-0.49029	-0.05147	0.328502	-0.47386	0.775862	0.333333	-0.95	0.21875	-0.97701	0.336898	0.948052	-0.29412	-0.11664	0.367876	-0.24771	-0.60181	0.423077
																											3070	-0.78378	0.038217	-0.70556	-0.70483	-0.24535	-0.49029	-0.05147	0.328502	-0.47386	0.775862	0.333333	-0.95	0.21875	-0.97701	0.331203	0.948052	-0.29412	-0.11664	0.367876	-0.24771	-0.56637	0.423077
																											3080	-0.78378	0.038217	-0.70556	-0.70781	-0.24535	-0.49029	-0.06691	0.328502	-0.47386	0.775862	0.333333	-0.95	0.21875	-0.97701	0.331203	0.948052	-0.29412	-0.11664	0.367876	-0.17749	-0.43611	0.423077
																											3090	-0.78378	0.038217	-0.70556	-0.70781	-0.24535	-0.49029	-0.08348	0.329312	-0.47386	0.775862	0.333333	-0.95	0.21875	-0.97701	0.331203	0.948052	-0.29412	-0.11664	0.367876	-0.17749	-0.35893	0.423077
																											3100	-0.78378	0.038217	-0.70556	-0.70927	-0.24535	-0.49029	-0.0979	0.329312	-0.47386	0.775862	0.333333	-0.95	0.21875	-0.97701	0.331203	0.948052	-0.29412	-0.11664	0.367876	-0.17749	-0.34857	0.423077
																											3110	-0.78378	0.038217	-0.70556	-0.71429	-0.24535	-0.49029	-0.10572	0.330927	-0.47386	0.775862	0.333333	-0.95	0.21875	-0.97701	0.331203	0.948052	-0.29412	-0.11664	0.367876	-0.17749	-0.34857	0.423077
																											3120	-0.78378	0.038217	-0.70556	-0.72512	-0.24535	-0.49029	-0.10572	0.330927	-0.47386	0.775862	0.333333	-0.95	0.21875	-0.97701	0.331203	0.948052	-0.32203	-0.11664	0.367876	-0.17749	-0.34857	0.423077
																											3130	-0.78378	0.034921	-0.70556	-0.72834	-0.24535	-0.49029	-0.11034	0.330927	-0.47386	0.775862	0.333333	-0.95	0.21875	-0.97701	0.331203	0.948052	-0.32203	-0.11664	0.367876	-0.17749	-0.34857	0.423077
																											3140	-0.78378	0.034921	-0.70556	-0.73148	-0.24535	-0.50704	-0.11034	0.330927	-0.47386	0.775862	0.333333	-0.95	0.21875	-0.97701	0.331203	0.948052	-0.32203	-0.11664	0.367876	-0.17749	-0.34857	0.423077
																											3150	-0.76	0.034921	-0.70556	-0.73148	-0.24535	-0.52055	-0.11188	0.330927	-0.47386	0.775862	0.333333	-0.95	0.21875	-0.97701	0.331203	0.948052	-0.32203	-0.11664	0.367876	-0.17749	-0.34857	0.423077
																											3160	-0.76	0.034921	-0.70556	-0.73148	-0.24535	-0.52055	-0.11188	0.330927	-0.47386	0.775862	0.333333	-0.95	0.21875	-0.97701	0.331203	0.948052	-0.32203	-0.11664	0.367876	-0.17749	-0.34857	0.423077
																											3170	-0.76	0.034921	-0.70556	-0.73148	-0.24535	-0.52055	-0.11644	0.330927	-0.47386	0.775862	0.333333	-0.95	0.21875	-0.97701	0.331203	0.948052	-0.32203	-0.11664	0.367876	-0.17749	-0.34857	0.423077
																											3180	-0.76	0.034921	-0.70556	-0.73148	-0.24535	-0.52055	-0.11644	0.315101	-0.47386	0.775862	0.324731	-0.95	0.21875	-0.97701	0.331203	0.948052	-0.32203	-0.11664	0.367876	-0.17749	-0.34857	0.423077
																											3190	-0.76	0.034921	-0.70556	-0.73148	-0.24535	-0.52055	-0.11644	0.304245	-0.47386	0.775862	0.324731	-0.95	0.21875	-0.97701	0.331203	0.948052	-0.32203	-0.11664	0.367876	-0.17749	-0.34857	0.423077
																											3200	-0.76	0.034921	-0.71658	-0.73148	-0.24535	-0.52055	-0.11644	0.304245	-0.47386	0.775862	0.307856	-0.95	0.21875	-0.97701	0.321353	0.948052	-0.32203	-0.11664	0.367876	-0.17749	-0.34857	0.423077
																											3210	-0.76	0.034921	-0.71958	-0.73148	-0.24535	-0.52055	-0.11644	0.304245	-0.47386	0.775862	0.305085	-0.95	0.21875	-0.97701	0.298027	0.948052	-0.32203	-0.11664	0.367876	-0.17749	-0.34857	0.433962
																											3220	-0.76	0.028391	-0.7261	-0.73148	-0.24535	-0.52055	-0.11644	0.304245	-0.47386	0.775862	0.294118	-0.95	0.21875	-0.97701	0.298027	0.948052	-0.32203	-0.11664	0.367876	-0.17749	-0.36194	0.453552
																											3230	-0.76	0.028391	-0.7261	-0.73148	-0.24535	-0.52055	-0.11644	0.304245	-0.47386	0.775862	0.272727	-0.95	0.21875	-0.97701	0.298027	0.948052	-0.32203	-0.11664	0.367876	-0.17749	-0.38156	0.453552
																											3240	-0.76	0.028391	-0.7261	-0.73148	-0.24535	-0.52055	-0.11453	0.304245	-0.47386	0.775862	0.254582	-0.95	0.21875	-0.97701	0.298027	0.948052	-0.32584	-0.11318	0.367876	-0.17749	-0.38156	0.453552
																											3250	-0.76	0.028391	-0.72751	-0.73148	-0.24535	-0.52055	-0.11453	0.304245	-0.47386	0.775862	0.234469	-0.95	0.21875	-0.97701	0.298027	0.948052	-0.32584	-0.11318	0.367876	-0.17749	-0.38156	0.453552
																											3260	-0.76	0.028391	-0.7402	-0.73148	-0.2523	-0.52055	-0.11453	0.304245	-0.47386	0.775862	0.217391	-0.95	0.228395	-0.97701	0.299482	0.948052	-0.32584	-0.11318	0.367876	-0.17749	-0.38156	0.453552
																											3270	-0.76	0.028391	-0.74083	-0.73148	-0.2737	-0.52055	-0.11453	0.304245	-0.49351	0.775862	0.20078	-0.95	0.228395	-0.97701	0.299482	0.948052	-0.32584	-0.11318	0.367876	-0.17749	-0.38156	0.453552
																											3280	-0.76	0.028391	-0.74083	-0.73148	-0.2737	-0.52055	-0.11453	0.304245	-0.49433	0.775862	0.20078	-0.95	0.228395	-0.97701	0.299482	0.948052	-0.32584	-0.11318	0.367876	-0.17749	-0.38156	0.453552
																											3290	-0.76	0.028391	-0.74083	-0.73148	-0.2737	-0.52055	-0.11453	0.304245	-0.49433	0.775862	0.20078	-0.95	0.228395	-0.97701	0.299482	0.948052	-0.32584	-0.11318	0.367876	-0.17749	-0.38156	0.453552
																											3300	-0.76	0.028391	-0.74083	-0.73148	-0.2737	-0.52055	-0.11453	0.304245	-0.49433	0.775862	0.20078	-0.95	0.228395	-0.97701	0.299482	0.948052	-0.32584	-0.11318	0.367876	-0.17749	-0.38156	0.453552
																											3310	-0.76	0.028391	-0.74083	-0.73148	-0.26916	-0.52055	-0.11453	0.304245	-0.49433	0.775862	0.20078	-0.95	0.228395	-0.97701	0.299482	0.948052	-0.32584	-0.11318	0.367876	-0.17749	-0.36918	0.453552
																											3320	-0.76	0.028391	-0.74083	-0.73148	-0.26916	-0.52055	-0.11453	0.304245	-0.49433	0.775862	0.203883	-0.95	0.235474	-0.97701	0.299482	0.948052	-0.32213	-0.11318	0.367876	-0.17749	-0.33101	0.453552
																											3330	-0.76	0.028391	-0.74083	-0.73148	-0.26916	-0.52055	-0.11453	0.304245	-0.49433	0.775862	0.203883	-0.95	0.235474	-0.97701	0.299482	0.949367	-0.32213	-0.11318	0.367876	-0.17749	-0.3287	0.453552
																											3340	-0.76	0.028391	-0.74083	-0.73148	-0.26916	-0.52055	-0.11453	0.304245	-0.49433	0.775862	0.203883	-0.95	0.235474	-0.97701	0.299482	0.949367	-0.32213	-0.11318	0.367876	-0.19831	-0.3287	0.453552
																											3350	-0.76	0.028391	-0.74083	-0.73148	-0.26916	-0.52055	-0.11453	0.304245	-0.49433	0.775862	0.203883	-0.95	0.235474	-0.97701	0.299482	0.949367	-0.32213	-0.11318	0.367876	-0.21162	-0.34687	0.453552
																											3360	-0.76	0.028391	-0.74083	-0.73148	-0.2669	-0.52055	-0.11453	0.304245	-0.49433	0.775862	0.203883	-0.95	0.235474	-0.97701	0.299482	0.949367	-0.32213	-0.11318	0.367876	-0.21162	-0.34797	0.453552
																											3370	-0.76	0.028391	-0.74083	-0.73148	-0.25352	-0.52055	-0.11453	0.304245	-0.49433	0.775862	0.203883	-0.95	0.235474	-0.97701	0.299482	0.949367	-0.32213	-0.11318	0.367876	-0.21162	-0.34797	0.453552
																											3380	-0.76	0.028391	-0.75234	-0.73148	-0.25352	-0.52055	-0.11453	0.304245	-0.49433	0.775862	0.203883	-0.95	0.235474	-0.97701	0.299482	0.949367	-0.32213	-0.12538	0.367876	-0.21162	-0.34797	0.453552
																											3390	-0.76	0.028391	-0.75463	-0.73148	-0.25352	-0.52055	-0.11453	0.304245	-0.49433	0.775862	0.203883	-0.95	0.235474	-0.97701	0.299482	0.949367	-0.32213	-0.14881	0.367876	-0.21162	-0.34797	0.453552
																											3400	-0.76	-0.01511	-0.75463	-0.7235	-0.25352	-0.52055	-0.11453	0.305065	-0.49433	0.775862	0.203883	-0.95	0.235474	-0.97701	0.299482	0.949367	-0.32213	-0.1471	0.367876	-0.21162	-0.34797	0.453552
																											3410	-0.76	-0.0578	-0.75463	-0.7235	-0.25352	-0.52164	-0.11453	0.305065	-0.49433	0.775862	0.172023	-0.95	0.235474	-0.97701	0.299482	0.949367	-0.32213	-0.14201	0.367876	-0.21162	-0.34797	0.453552
																											3420	-0.76	-0.0578	-0.75463	-0.7235	-0.25352	-0.52164	-0.11453	0.305065	-0.49433	0.775862	0.161049	-0.95	0.235474	-0.97701	0.299482	0.949367	-0.32213	-0.14201	0.367876	-0.21162	-0.34797	0.46714
																											3430	-0.76	-0.0659	-0.75463	-0.7235	-0.25352	-0.52164	-0.11453	0.305065	-0.49433	0.775862	0.161049	-0.95	0.235474	-0.97701	0.299482	0.949367	-0.32213	-0.14201	0.367876	-0.21162	-0.36198	0.469965
																											3440	-0.76	-0.09695	-0.75463	-0.7235	-0.25352	-0.52164	-0.11453	0.305065	-0.49433	0.688525	0.161049	-0.95	0.235474	-0.97701	0.299482	0.949367	-0.32213	-0.14201	0.367876	-0.25781	-0.36198	0.469965
																											3450	-0.76	-0.09695	-0.75463	-0.7235	-0.25352	-0.52164	-0.11453	0.305065	-0.49433	0.596899	0.161049	-0.95	0.235474	-0.97701	0.299482	0.949367	-0.32402	-0.14201	0.367876	-0.25781	-0.36198	0.469965
																											3460	-0.76	-0.09695	-0.75463	-0.7235	-0.25352	-0.52164	-0.11453	0.305065	-0.49433	0.498182	0.161049	-0.95745	0.235474	-0.97701	0.299482	0.949367	-0.32402	-0.14201	0.367876	-0.25781	-0.36198	0.424658
																											3470	-0.76	-0.09695	-0.75463	-0.7235	-0.25352	-0.52164	-0.11453	0.305065	-0.49433	0.498182	0.161049	-0.95745	0.235474	-0.97701	0.299482	0.949367	-0.32402	-0.14201	0.367876	-0.25781	-0.36198	0.38206
																											3480	-0.76	-0.09695	-0.75463	-0.7235	-0.25352	-0.52164	-0.11453	0.305065	-0.49433	0.498182	0.161049	-0.95745	0.235474	-0.97701	0.299482	0.949367	-0.32402	-0.14201	0.367876	-0.25781	-0.36198	0.359477
																											3490	-0.76	-0.09695	-0.75576	-0.7235	-0.25352	-0.52164	-0.11453	0.305065	-0.49433	0.498182	0.162617	-0.95745	0.235474	-0.97701	0.299482	0.954545	-0.32402	-0.14201	0.367876	-0.25781	-0.36198	0.359477
																											3500	-0.76	-0.10929	-0.76549	-0.7235	-0.25352	-0.52164	-0.11453	0.305065	-0.49433	0.498182	0.162617	-0.95745	0.235474	-0.97701	0.299482	0.956989	-0.30579	-0.14201	0.367876	-0.25781	-0.36198	0.359477
																											3510	-0.76	-0.13298	-0.766	-0.7235	-0.25352	-0.52164	-0.11453	0.305065	-0.49433	0.498182	0.162617	-0.95745	0.257058	-0.97701	0.299482	0.956989	-0.30579	-0.14201	0.367876	-0.25781	-0.36198	0.359477
																											3520	-0.76	-0.13298	-0.766	-0.7235	-0.25352	-0.52164	-0.0671	0.305065	-0.49433	0.498182	0.167286	-0.95745	0.257058	-0.97701	0.299482	0.956989	-0.30579	-0.14201	0.367876	-0.25781	-0.36198	0.359477
																											3530	-0.76	-0.12997	-0.766	-0.7235	-0.25352	-0.52164	0	0.305065	-0.49433	0.498182	0.167286	-0.95745	0.257058	-0.97701	0.299482	0.956989	-0.30579	-0.14201	0.367876	-0.25781	-0.36198	0.359477
																											3540	-0.76	-0.12105	-0.766	-0.7235	-0.25352	-0.52164	0.048175	0.305065	-0.49433	0.498182	0.167286	-0.95745	0.25816	-0.97701	0.299482	0.956989	-0.30579	-0.14201	0.367876	-0.25781	-0.36198	0.359477
																											3550	-0.76	-0.12105	-0.766	-0.7235	-0.25352	-0.52164	0.093185	0.291375	-0.49433	0.498182	0.167286	-0.95745	0.259259	-0.97701	0.299482	0.956989	-0.30579	-0.14201	0.367876	-0.25781	-0.36198	0.365696
																											3560	-0.76	-0.12105	-0.766	-0.7235	-0.25352	-0.52164	0.13413	0.288372	-0.49433	0.498182	0.167286	-0.95745	0.261448	-0.97701	0.299482	0.956989	-0.30579	-0.14201	0.367876	-0.25781	-0.33766	0.404255
																											3570	-0.73684	-0.12105	-0.766	-0.7235	-0.25614	-0.52164	0.145478	0.288372	-0.49433	0.498182	0.167286	-0.95745	0.263623	-0.97701	0.299482	0.956989	-0.29863	-0.14201	0.367876	-0.25781	-0.33766	0.413174
																											3580	-0.73684	-0.12105	-0.766	-0.7235	-0.27521	-0.52164	0.145478	0.288372	-0.49433	0.498182	0.167286	-0.95745	0.263623	-0.97701	0.299482	0.956989	-0.29863	-0.14201	0.367876	-0.25781	-0.33766	0.413174
																											3590	-0.73684	-0.12105	-0.766	-0.7235	-0.27891	-0.52164	0.145478	0.288372	-0.49433	0.498182	0.171904	-0.95745	0.263623	-0.97701	0.299482	0.956989	-0.29863	-0.14201	0.367876	-0.25781	-0.33766	0.413174
[truncated: 30 more columns]
